# Supplementary material for: Distinguishing classes of neuroactive drugs based on computational physicochemical properties and experimental phenotypic profiling in planarians
Source: PLoS One. 2025 Jan 30;20(1):e0315394. doi: 10.1371/journal.pone.0315394 (PMC11781733; doi:10.1371/journal.pone.0315394)
Supplement: S1 File — Raw 2D molecular properties exported from Simulations Plus ADMET Predictor 11 before pre-processing (see Methods). (CSV) [file pone.0315394.s035.csv]

Identifier	CLASS	SMILES	AP_FWeight	Key_1	Key_10	Key_100	Key_101	Key_102	Key_103	Key_104	Key_105	Key_106	Key_107	Key_108	Key_109	Key_11	Key_110	Key_111	Key_112	Key_113	Key_114	Key_115	Key_116	Key_117	Key_118	Key_119	Key_12	Key_120	Key_121	Key_122	Key_123	Key_124	Key_125	Key_126	Key_127	Key_128	Key_129	Key_13	Key_130	Key_131	Key_132	Key_133	Key_134	Key_135	Key_136	Key_137	Key_138	Key_139	Key_14
ARI	Antipsychotic	O=C1Nc2c(ccc(OCCCC[NH+]3CCN(c4c(Cl)c(Cl)ccc4)CC3)c2)CC1	449.40336	1	1	0	0	0	0	0	0	0	0	0	0	1	0	0	0	0	0	0	0	0	0	0	1	0	0	0	0	0	0	0	0	0	0	1	0	0	0	0	0	0	0	0	0	0	1
BRD	Counterion	[Br-]	79.909	0	0	0	0	0	0	0	0	0	0	0	0	0	0	0	0	0	0	0	0	0	0	0	0	0	0	0	0	0	0	0	0	0	0	0	0	0	0	0	0	0	0	0	0	0	0
BRO	Antipsychotic	C(=O)(c1ccc(F)cc1)CCC[NH+]2CCC(c3ccc(Br)cc3)(O)CC2	421.33728	0	0	1	1	1	1	1	1	0	0	0	0	0	0	0	0	0	0	0	0	0	0	0	0	0	0	0	0	0	0	0	0	0	0	0	0	0	0	0	0	0	0	0	0	0	1
BUP	Antidepressant	C(=O)(c1ccc(Cl)cc1)C([NH2+]C(C)(C)C)C	240.75483	0	0	0	0	0	0	0	0	1	1	1	1	0	1	1	1	1	1	1	1	1	1	1	0	1	1	1	1	1	0	0	0	0	0	0	0	0	0	0	0	0	0	0	0	0	0
BUS	Anxiolytic	O=C1N(C(=O)CC2(C1)CCCC2)CCCC[NH+]3CCN(c4ncccn4)CC3	386.52044	0	0	0	0	0	0	0	0	0	0	0	0	1	0	0	0	0	0	0	0	0	0	0	0	0	0	0	0	0	1	1	1	1	1	1	1	1	1	1	1	1	1	1	1	1	1
CIT	Antidepressant	C(#N)c1cc2c(C(c3ccc(F)cc3)(OC2)CCC[NH+](C)C)cc1	325.40854	0	0	1	1	1	1	1	1	0	0	0	0	0	0	0	0	0	0	0	0	0	0	0	0	0	0	0	0	0	0	0	0	0	0	0	0	0	0	0	0	0	0	0	0	0	1
CLD	Counterion	[Cl-]	35.453	0	0	0	0	0	0	0	0	0	0	0	0	0	0	0	0	0	0	0	0	0	0	0	0	0	0	0	0	0	0	0	0	0	0	0	0	0	0	0	0	0	0	0	0	0	0
CLO	Antipsychotic	Clc1cc2c(cc1)Nc3c(C(=N2)N4CC[NH+](CC4)C)cccc3	327.839	0	0	0	0	0	0	0	0	1	0	0	0	0	0	0	0	0	0	0	0	0	0	0	0	0	0	0	0	0	0	0	0	0	0	0	0	0	0	0	0	0	0	0	0	0	1
DIA	Anxiolytic	O=C1N(c2c(C(c3ccccc3)=NC1)cc(Cl)cc2)C	284.74701	0	0	0	0	0	0	0	0	1	0	0	0	1	0	0	0	0	0	0	0	0	0	0	0	0	0	0	0	0	0	0	0	0	0	0	0	0	0	0	0	0	0	0	0	0	1
DRO	Antipsychotic	C(=O)(c1ccc(F)cc1)CCCN2CC=C(N3C(=O)Nc4c3cccc4)CC2	379.43684	0	0	1	1	1	1	1	1	0	0	0	0	1	0	0	0	0	0	0	0	0	0	0	0	0	0	0	0	0	0	0	0	0	0	0	0	0	0	0	0	0	0	0	0	0	1
DUL	Antidepressant	O(c1c2c(ccc1)cccc2)[C@H](c3sccc3)CC[NH2+]C	298.4293	0	0	0	0	0	0	0	0	0	0	0	0	0	0	0	0	0	0	0	0	0	1	0	0	0	0	0	0	0	0	0	0	0	0	0	0	0	0	0	0	0	0	0	0	0	1
FEN	Anxiolytic	C(=O)(Nc1cc(Cl)ccc1)NC2N(CC(=O)N2)C	268.70431	0	0	0	0	0	0	0	0	1	0	0	0	0	0	0	0	0	0	0	0	0	1	0	0	0	0	0	0	0	0	0	0	0	0	0	0	0	0	0	0	0	0	0	0	0	1
FLU	Antidepressant	C(F)(F)(F)c1ccc(OC(c2ccccc2)CC[NH2+]C)cc1	310.34143	0	0	0	0	0	0	0	0	0	0	0	0	0	0	0	0	0	0	0	0	0	1	0	0	0	0	0	0	0	0	0	0	0	0	0	0	0	0	0	0	0	0	0	0	0	1
HAL	Antipsychotic	C(=O)(c1ccc(F)cc1)CCC[NH+]2CCC(c3ccc(Cl)cc3)(O)CC2	376.88128	0	0	1	1	1	1	1	1	1	1	1	0	0	0	0	0	0	0	0	0	0	0	0	0	0	0	0	0	0	0	0	0	0	0	0	0	0	0	0	0	0	0	0	0	0	1
IMI	Antidepressant	c12c(cccc1)CCc3c(N2CCC[NH+](C)C)cccc3	281.42355	0	0	0	0	0	0	0	0	0	0	0	0	0	0	0	0	0	0	0	0	0	0	0	0	0	0	0	0	0	0	0	0	0	0	0	0	0	0	0	0	0	0	0	0	0	1
MAL	Counterion	C(=O)([O-])/C=C\C(=O)[O-]	114.05794	0	0	0	0	0	0	0	0	0	0	0	0	0	0	0	0	0	0	0	0	0	0	0	0	0	0	0	0	0	0	0	0	0	0	0	0	0	0	0	0	0	0	0	0	0	0
MID	Anxiolytic	Fc1c(C2c3c(-n4c(ncc4CN=2)C)ccc(Cl)c3)cccc1	325.77491	0	0	1	0	0	1	1	1	1	0	0	0	0	0	0	0	0	0	0	0	0	0	0	0	0	0	0	0	0	0	0	0	0	0	0	0	0	0	0	0	0	0	0	0	0	0
OLA	Antipsychotic	c12C(=Nc3c(cccc3)Nc1sc(c2)C)N4CC[NH+](CC4)C	313.44687	0	0	0	0	0	0	0	0	0	0	0	0	0	0	0	0	0	0	0	0	0	0	0	0	0	0	0	0	0	0	0	0	0	0	0	0	0	0	0	0	0	0	0	0	0	1
OXA	Counterion	C(C(=O)[O-])(=O)[O-]	88.0198	0	0	0	0	0	0	0	0	0	0	0	0	0	0	0	0	0	0	0	0	0	0	0	0	0	0	0	0	0	0	0	0	0	0	0	0	0	0	0	0	0	0	0	0	0	0
PRO	Antipsychotic	Clc1cc2c(Sc3c(N2CCC[NH+]4CCN(CC4)C)cccc3)cc1	374.95835	0	0	0	0	0	0	0	0	1	0	0	0	0	0	0	0	0	0	0	0	0	0	0	0	0	0	0	0	0	0	0	0	0	0	0	0	0	0	0	0	0	0	0	0	0	1
SER	Antidepressant	Clc1c(Cl)ccc(c1)[C@H]2c3c(cccc3)[C@H](CC2)[NH2+]C	307.24486	0	0	0	0	0	0	0	0	0	0	0	0	0	0	0	0	0	0	0	0	0	1	0	0	0	0	0	0	0	0	0	0	0	0	0	0	0	0	0	0	0	0	0	0	0	0
SOD	Counterion	[Na+]	22.9898	0	0	0	0	0	0	0	0	0	0	0	0	0	0	0	0	0	0	0	0	0	0	0	0	0	0	0	0	0	0	0	0	0	0	0	0	0	0	0	0	0	0	0	0	0	0
TRA	Anxiolytic	C(=O)(OCC)c1c(c2c(nc1C)n(nc2)CC)NCCCC	304.39448	0	0	0	0	0	0	0	0	0	0	0	0	0	0	0	0	0	0	0	0	0	0	0	0	0	0	0	1	0	0	0	0	0	0	0	0	0	0	0	0	0	0	0	0	0	1
[truncated: 862 more columns]
