# Supplementary material for: Distinguishing classes of neuroactive drugs based on computational physicochemical properties and experimental phenotypic profiling in planarians
Source: PLoS One. 2025 Jan 30;20(1):e0315394. doi: 10.1371/journal.pone.0315394 (PMC11781733; doi:10.1371/journal.pone.0315394)
Supplement: S2 File — Raw 3D molecular properties exported from Simulations Plus ADMET Predictor 11 before pre-processing (see Methods). (CSV) [file pone.0315394.s036.csv]

Identifier	CLASS	SMILES	Geometry	3D Quality	Key_1	Key_10	Key_100	Key_101	Key_102	Key_103	Key_104	Key_105	Key_106	Key_107	Key_108	Key_109	Key_11	Key_110	Key_111	Key_112	Key_113	Key_114	Key_115	Key_116	Key_117	Key_118	Key_119	Key_12	Key_120	Key_121	Key_122	Key_123	Key_124	Key_125	Key_126	Key_127	Key_128	Key_129	Key_13	Key_130	Key_131	Key_132	Key_133	Key_134	Key_135	Key_136	Key_137	Key_138	Key_139
ARI	Antipsychotic	O=C1Nc2c(ccc(OCCCC[NH+]3CCN(c4c(Cl)c(Cl)ccc4)CC3)c2)CC1	3D	1	1	1	0	0	0	0	0	0	0	0	0	0	1	0	0	0	0	0	0	0	0	0	0	1	0	0	0	0	0	0	0	0	0	0	1	0	0	0	0	0	0	0	0	0	0
BRD	Counterion	[Br-]	3D	1	0	0	0	0	0	0	0	0	0	0	0	0	0	0	0	0	0	0	0	0	0	0	0	0	0	0	0	0	0	0	0	0	0	0	0	0	0	0	0	0	0	0	0	0	0
BRO	Antipsychotic	C(=O)(c1ccc(F)cc1)CCC[N@H+]2CC[C@@](c3ccc(Br)cc3)(O)CC2	3D	1	0	1	1	1	1	1	1	1	0	0	0	0	0	0	0	0	0	0	0	0	0	0	0	0	0	0	0	0	0	0	0	0	0	0	0	0	0	0	0	0	0	0	0	0	0
BUA	Antidepressant	C(=O)(c1cc(Cl)ccc1)[C@H]([NH2+]C(C)(C)C)C	3D	1	0	1	0	0	0	0	0	0	1	1	1	1	0	1	1	1	1	1	1	1	1	1	1	1	1	1	1	1	1	1	1	1	0	0	0	0	0	0	0	0	0	0	0	0	0
BUB	Antidepressant	C(=O)(c1cc(Cl)ccc1)[C@@H]([NH2+]C(C)(C)C)C	3D	1	0	1	0	0	0	0	0	0	1	1	1	1	0	1	1	1	1	1	1	1	1	1	1	1	1	1	1	1	1	1	1	1	0	0	0	0	0	0	0	0	0	0	0	0	0
BUS	Anxiolytic	O=C1N(C(=O)CC2(C1)CCCC2)CCCC[NH+]3CCN(c4ncccn4)CC3	3D	1	0	1	0	0	0	0	0	0	0	0	0	0	0	0	0	0	0	0	0	0	0	0	0	0	0	0	0	0	0	0	0	0	1	1	0	1	1	1	1	1	1	1	1	1	1
CIR	Antidepressant	C(#N)c1cc2c([C@@](c3ccc(F)cc3)(OC2)CCC[NH+](C)C)cc1	3D	1	0	1	1	1	1	1	1	1	0	0	0	0	0	0	0	0	0	0	0	0	0	0	0	0	0	0	0	0	0	0	0	0	0	0	0	0	0	0	0	0	0	0	0	0	0
CLD	Counterion	[Cl-]	3D	1	0	0	0	0	0	0	0	0	0	0	0	0	0	0	0	0	0	0	0	0	0	0	0	0	0	0	0	0	0	0	0	0	0	0	0	0	0	0	0	0	0	0	0	0	0
CLO	Antipsychotic	Clc1cc2c(cc1)Nc3c(C(=N2)N4CC[NH+](CC4)C)cccc3	3D	1	0	1	0	0	0	0	0	0	1	0	0	0	0	0	0	0	0	0	0	0	0	0	0	1	0	0	0	0	0	0	0	0	0	0	0	0	0	0	0	0	0	0	0	0	0
DIA	Anxiolytic	O=C1N(c2c(C(c3ccccc3)=NC1)cc(Cl)cc2)C	3D	1	0	1	0	0	0	0	0	0	1	1	0	1	0	0	0	0	0	0	0	0	0	0	0	1	0	0	0	0	0	0	0	0	0	0	0	0	0	0	0	0	0	0	0	0	0
DRO	Antipsychotic	C(=O)(c1ccc(F)cc1)CCCN2CC=C(N3C(=O)Nc4c3cccc4)CC2	3D	1	0	1	1	1	1	1	1	1	0	0	0	0	0	0	0	0	0	0	0	0	0	0	0	1	0	0	0	0	0	0	0	0	0	0	0	0	0	0	0	0	0	0	0	0	0
DUL	Antidepressant	O(c1c2c(ccc1)cccc2)[C@H](c3sccc3)CC[NH2+]C	3D	1	0	1	0	0	0	0	0	0	0	0	0	0	0	0	0	0	0	0	0	0	0	1	0	1	0	0	0	0	0	0	0	0	0	0	0	0	0	0	0	0	0	0	0	0	0
ESC	Antidepressant	C(#N)c1cc2c([C@](c3ccc(F)cc3)(OC2)CCC[NH+](C)C)cc1	3D	1	0	1	1	1	1	1	1	1	0	0	0	0	0	0	0	0	0	0	0	0	0	0	0	0	0	0	0	0	0	0	0	0	0	0	0	0	0	0	0	0	0	0	0	0	0
FEN	Anxiolytic	C(=O)(NC1=NC(=O)CN1C)Nc2cc(Cl)ccc2	3D	1	0	1	0	0	0	0	0	0	1	0	0	0	1	0	0	0	0	0	0	0	0	1	0	1	0	0	0	0	0	0	0	1	0	0	0	0	0	0	0	0	0	0	0	0	0
FLR	Antidepressant	C(F)(F)(F)c1ccc(O[C@@H](c2ccccc2)CC[NH2+]C)cc1	3D	1	0	1	0	0	0	0	0	0	0	0	0	0	0	0	0	0	0	0	0	0	0	1	0	1	0	0	0	0	0	0	0	0	0	0	0	0	0	0	0	0	0	0	0	0	0
FLS	Antidepressant	C(F)(F)(F)c1ccc(O[C@H](c2ccccc2)CC[NH2+]C)cc1	3D	1	0	1	0	0	0	0	0	0	0	0	0	0	0	0	0	0	0	0	0	0	0	1	0	1	0	0	0	0	0	0	0	0	0	0	0	0	0	0	0	0	0	0	0	0	0
HAL	Antipsychotic	C(=O)(c1ccc(F)cc1)CCC[N@H+]2CC[C@@](c3ccc(Cl)cc3)(O)CC2	3D	1	0	1	1	1	1	1	1	1	1	0	0	0	0	0	0	0	0	0	0	0	0	0	0	0	0	0	0	0	0	0	0	0	0	0	0	0	0	0	0	0	0	0	0	0	0
IMI	Antidepressant	c12c(cccc1)CCc3c(N2CCC[NH+](C)C)cccc3	3D	1	0	1	0	0	0	0	0	0	0	0	0	0	0	0	0	0	0	0	0	0	0	0	0	1	0	0	0	0	0	0	0	0	0	0	0	0	0	0	0	0	0	0	0	0	0
MAL	Counterion	C(=O)([O-])/C=C\C(=O)[O-]	3D	1	0	0	0	0	0	0	0	0	0	0	0	0	0	0	0	0	0	0	0	0	0	0	0	0	0	0	0	0	0	0	0	0	0	0	0	0	0	0	0	0	0	0	0	0	0
MID	Anxiolytic	Fc1c(C2c3c(-n4c(ncc4CN=2)C)ccc(Cl)c3)cccc1	3D	1	0	1	1	0	0	1	1	1	1	1	0	1	0	0	0	0	0	0	0	0	0	0	0	1	0	0	0	0	0	0	0	0	0	0	0	0	0	0	0	0	0	0	0	0	0
OLA	Antipsychotic	c12C(=Nc3c(cccc3)Nc1sc(c2)C)N4CC[NH+](CC4)C	3D	1	0	1	0	0	0	0	0	0	0	0	0	0	0	0	0	0	0	0	0	0	0	0	0	1	0	0	0	0	0	0	0	0	0	0	0	0	0	0	0	0	0	0	0	0	0
OXA	Counterion	C(C(=O)[O-])(=O)[O-]	3D	1	0	0	0	0	0	0	0	0	0	0	0	0	0	0	0	0	0	0	0	0	0	0	0	0	0	0	0	0	0	0	0	0	0	0	0	0	0	0	0	0	0	0	0	0	0
PRO	Antipsychotic	Clc1cc2c(Sc3c(N2CCC[NH+]4CCN(CC4)C)cccc3)cc1	3D	1	0	1	0	0	0	0	0	0	1	0	0	0	0	0	0	0	0	0	0	0	0	0	0	1	0	0	0	0	0	0	0	0	0	0	0	0	0	0	0	0	0	0	0	0	0
SER	Antidepressant	Clc1c(Cl)ccc(c1)[C@H]2c3c(cccc3)[C@H](CC2)[NH2+]C	3D	1	0	1	0	0	0	0	0	0	0	0	0	1	0	0	0	0	0	0	0	0	0	1	0	1	0	0	0	0	0	0	0	0	0	0	0	0	0	0	0	0	0	0	0	0	0
SOD	Counterion	[Na+]	3D	1	0	0	0	0	0	0	0	0	0	0	0	0	0	0	0	0	0	0	0	0	0	0	0	0	0	0	0	0	0	0	0	0	0	0	0	0	0	0	0	0	0	0	0	0	0
TRA	Anxiolytic	C(=O)(OCC)c1c(c2c(nc1C)n(nc2)CC)NCCCC	3D	1	0	0	0	0	0	0	0	0	0	0	0	0	0	0	0	0	0	0	0	0	0	0	0	0	0	0	0	1	0	0	0	0	0	0	0	0	0	0	0	0	0	0	0	0	0
[truncated: 903 more columns]
