# Supplementary material for: Distinguishing classes of neuroactive drugs based on computational physicochemical properties and experimental phenotypic profiling in planarians
Source: PLoS One. 2025 Jan 30;20(1):e0315394. doi: 10.1371/journal.pone.0315394 (PMC11781733; doi:10.1371/journal.pone.0315394)
Supplement: S3 File — Responses for continuous endpoints are normalized by the response of in plate controls. (XLSX) [file pone.0315394.s037.xlsx]

## Sheet: Normalized individual barcodes
data_num	chemical	conc	conc_abs	class	condition	run	suicide	stickiness	shape_any	shape_2	shape_3	shape_4	shape_6	shape_hyper	Scrunching	PT_binary	anxiety	resting_dark (-)	resting_blue (+)	speed_dark (-)	speed_blue2-1 (-)	speed_blue2-2 (-)	LB_total	NS_strength
1	haloperidol	0	0	NegControl	DMS_0005	1	0	0	0	0	0	0	0	0	0	0	1.65485	10.8752	11.6034	-31.1677	-37.0832	-40.5696	8	10.0226
1	haloperidol	0	0	NegControl	DMS_0005	1	0	0	0	0	0	0	0	0	0	1	1.65485	-0.272884	0.660793	38.063	10.1338	33.3521	0	NaN
1	haloperidol	0	0	NegControl	DMS_0005	1	0	0	0	0	0	0	0	0	1	1	-1.65485	-1.06811	-0.660793	44.9043	22.5947	18.9463	-5	-10.0226
1	haloperidol	0	0	NegControl	DMS_0005	1	0	0	0	0	0	0	0	0	1	1	1.65485	-0.662433	-0.660793	40.2116	25.9003	33.6412	-4	119.104
1	haloperidol	0	0	NegControl	DMS_0005	1	0	1	0	0	0	0	0	0	0	1	NaN	-1.06811	-0.660793	-2.57592	-10.1338	-13.2052	-5	-34.7614
1	haloperidol	0	0	NegControl	DMS_0005	1	0	0	0	0	0	0	0	0	1	1	-18.1042	0.272884	-0.660793	2.57592	12.1778	1.63088	0	46.7565
1	haloperidol	0	0	NegControl	DMS_0005	1	0	0	0	0	0	0	0	0	1	1	-21.1116	0.646173	9.48958	-18.3529	-46.7275	-1.63088	5	-13.1159
1	haloperidol	0	0	NegControl	DMS_0005	1	0	1	0	0	0	0	0	0	1	1	NaN	43.6906	15.5936	-70.5411	-75.1482	-46.6406	34	NaN
1	haloperidol	0	0	NegControl	DMS_0005	2	0	0	0	0	0	0	0	0	1	1	1.31783	2.16306	-37	-14.208	463.802	-45.6677	2	63.7986
1	haloperidol	0	0	NegControl	DMS_0005	2	0	0	0	0	0	0	0	0	1	1	4.95501	90.8486	13	NaN	-54.5488	3.90628	-3	49.4021
1	haloperidol	0	0	NegControl	DMS_0005	2	0	0	0	0	0	0	0	0	1	0	NaN	90.8486	54.6667	NaN	-87.3547	-26.0709	-6	1.76954
1	haloperidol	0	0	NegControl	DMS_0005	2	0	0	0	0	0	0	0	0	1	1	-1.91346	90.8486	25.3333	NaN	-76.6996	-16.9913	-2	-37.803
1	haloperidol	0	0	NegControl	DMS_0005	2	0	0	0	0	0	0	0	0	1	1	0	-6.51057	-34.6667	54.4853	265.674	NaN	2	-17.3169
1	haloperidol	0	0	NegControl	DMS_0005	2	0	0	0	0	0	0	0	0	1	0	-3.35808	-2.16306	3.66667	-26.4153	-32.7946	-48.2388	24	-1.76954
1	haloperidol	0	0	NegControl	DMS_0005	2	0	0	0	0	0	0	0	0	0	0	-2.66637	-4.05475	-3.66667	0	32.7946	-8.05014	13	-47.5204
1	haloperidol	0	0	NegControl	DMS_0005	2	0	0	0	0	0	0	0	0	1	1	7.2445	-3.14049	-36.6212	61.7031	420.746	-47.7023	-2	49.0529
1	haloperidol	0	0	NegControl	DMS_0005	3	0	0	0	0	0	0	0	0	1	1	0	52.7454	39.3244	-40.4841	-54.2372	-72.2306	0.5	-35.7835
1	haloperidol	0	0	NegControl	DMS_0005	3	0	0	0	0	0	0	0	0	1	1	NaN	34.609	39.9048	-40.0671	-70.2246	-66.234	2.5	-37.8719
1	haloperidol	0	0	NegControl	DMS_0005	3	0	0	0	0	0	0	0	0	1	1	13.4943	-22.7953	-0.0952381	43.6949	-9.85619	NaN	-0.5	-4.12685
1	haloperidol	0	0	NegControl	DMS_0005	3	0	0	0	0	0	0	0	0	1	1	-0.278026	-31.0904	-2.7619	173.277	169.789	NaN	-14.5	-3.83399
1	haloperidol	0	0	NegControl	DMS_0005	3	0	0	0	0	0	0	0	0	1	1	2.14489	1.66389	-0.761905	29.225	119.281	-24.7216	-0.5	18.3433
1	haloperidol	0	0	NegControl	DMS_0005	3	0	0	0	0	0	0	0	0	1	1	-10.0972	-24.4592	-0.428571	3.37385	9.85619	-75.1599	-1.5	19.0239
1	haloperidol	0	0	NegControl	DMS_0005	3	0	0	0	0	0	0	0	0	1	1	5.33293	29.9501	6.57143	-40.4153	-20.6114	-41.3915	13.5	7.1207
1	haloperidol	0	0	NegControl	DMS_0005	3	0	0	0	0	0	0	0	0	1	1	-12.0038	-1.66389	0.0952381	-3.37385	30.5209	-41.8629	5.5	3.83399
1	haloperidol	1	1	Antipsychotic	HAL_001	1	0	0	0	0	0	0	0	0	1	0	-3.92061	3.43833	10.0535	-17.7422	-37.8027	NaN	4	23.9652
1	haloperidol	1	1	Antipsychotic	HAL_001	1	0	0	0	0	0	0	0	0	1	1	-0.0536385	0.557904	-0.660793	29.7199	-4.82006	-82.2797	0	-8.6386
1	haloperidol	1	1	Antipsychotic	HAL_001	1	0	0	0	0	0	0	0	0	1	1	-5.15848	8.87341	4.79996	-11.7456	-46.9236	-74.0092	9	-20.5086
1	haloperidol	1	1	Antipsychotic	HAL_001	1	0	0	0	0	0	0	0	0	1	0	0.282818	-0.536197	-0.660793	14.6961	-1.9571	-56.9583	0	-13.8336
1	haloperidol	1	1	Antipsychotic	HAL_001	1	1	NaN	NaN	NaN	NaN	NaN	NaN	NaN	NaN	NaN	NaN	NaN	NaN	NaN	NaN	-49.8402	NaN	NaN
1	haloperidol	1	1	Antipsychotic	HAL_001	1	0	0	0	0	0	0	0	0	1	1	-12.7984	98.4327	42.0059	-82.6392	-94.362	-68.6017	-1	19.0914
1	haloperidol	1	1	Antipsychotic	HAL_001	1	0	0	0	0	0	0	0	0	1	1	-1.72159	-0.143898	-0.660793	-10.5307	-11.2856	-64.0036	0	61.8927
1	haloperidol	1	1	Antipsychotic	HAL_001	1	0	0	0	0	0	0	0	0	0	1	NaN	65.9868	7.57891	-67.3975	-55.8678	-47.8917	62	-36.1187
1	haloperidol	1	1	Antipsychotic	HAL_001	2	0	0	0	0	0	0	0	0	1	0	7.2445	16.9548	-13.0135	27.5637	179.192	NaN	0	34.3624
1	haloperidol	1	1	Antipsychotic	HAL_001	2	0	0	0	0	0	0	0	0	1	1	-1.76987	63.228	-31.403	-27.7657	147.519	-61.8195	4	NaN
1	haloperidol	1	1	Antipsychotic	HAL_001	2	0	0	0	0	0	0	0	0	1	1	7.2445	24.8587	-30.3333	-31.4085	101.785	-90.0616	10	-41.5366
1	haloperidol	1	1	Antipsychotic	HAL_001	2	0	1	0	0	0	0	0	0	1	0	NaN	89.0183	45	-66.1157	-75.2762	-66.0393	-3	-61.5342
1	haloperidol	1	1	Antipsychotic	HAL_001	2	0	0	0	0	0	0	0	0	1	1	2.60822	90.8486	42	NaN	-82.8432	-96.2193	-6	72.349
1	haloperidol	1	1	Antipsychotic	HAL_001	2	0	0	0	0	0	0	0	0	1	1	-19.7474	33.777	5.50871	-53.8664	-21.968	-83.1124	21	45.7178
1	haloperidol	1	1	Antipsychotic	HAL_001	2	0	0	0	0	0	0	0	0	1	0	NaN	90.8486	54.3495	NaN	-92.3158	-86.6311	-5	85.2445
1	haloperidol	1	1	Antipsychotic	HAL_001	2	0	0	0	0	0	0	0	0	1	0	NaN	90.8486	58	NaN	-82.9779	-85.0467	-6	-37.4116
1	haloperidol	1	1	Antipsychotic	HAL_001	3	0	0	0	0	0	0	0	0	1	1	11.3701	-17.7152	5.85878	18.5417	8.64151	-77.0135	-2.5	-38.5747
1	haloperidol	1	1	Antipsychotic	HAL_001	3	0	0	0	0	0	0	0	0	1	1	NaN	68.5524	52.5714	NaN	-80.184	-80.9731	-11.5	-23.2742
1	haloperidol	1	1	Antipsychotic	HAL_001	3	0	0	0	0	0	0	0	0	1	0	9.17944	-22.5915	11.1725	73.513	15.3079	-81.126	-2.5	-24.3318
1	haloperidol	1	1	Antipsychotic	HAL_001	3	0	0	1	1	0	0	0	0	1	0	NaN	36.772	58.2381	-36.7333	-79.9765	-77.426	-0.5	-20.4083
1	haloperidol	1	1	Antipsychotic	HAL_001	3	0	1	0	0	0	0	0	0	1	0	NaN	32.1198	73.445	-49.5557	-75.5112	-86.0459	28.5	-40.7416
1	haloperidol	1	1	Antipsychotic	HAL_001	3	0	0	0	0	0	0	0	0	1	1	1.93791	-27.9934	12.5714	12.2217	15.2465	-80.8676	1.5	28.2102
1	haloperidol	1	1	Antipsychotic	HAL_001	3	0	0	0	0	0	0	0	0	1	1	8.77071	37.7572	26.2381	-36.2933	-26.062	-84.8737	13.5	-43.9345
1	haloperidol	1	1	Antipsychotic	HAL_001	3	0	0	0	0	0	0	0	0	1	1	7.56772	-19.6625	0.157803	68.7487	95.4852	-86.6673	-0.5	-29.4309
1	haloperidol	2	3.16	Antipsychotic	HAL_003	1	0	0	0	0	0	0	0	0	1	0	-17.7962	2.95873	11.4082	-57.3084	-76.8738	252.743	18	-30.8253
1	haloperidol	2	3.16	Antipsychotic	HAL_003	1	0	0	0	0	0	0	0	0	1	0	-5.9278	7.91691	13.0234	-46.7852	-62.3847	-57.2564	15	-8.67178
1	haloperidol	2	3.16	Antipsychotic	HAL_003	1	1	NaN	NaN	NaN	NaN	NaN	NaN	NaN	NaN	NaN	NaN	NaN	NaN	NaN	NaN	-80.171	NaN	NaN
1	haloperidol	2	3.16	Antipsychotic	HAL_003	1	1	NaN	NaN	NaN	NaN	NaN	NaN	NaN	NaN	NaN	NaN	NaN	NaN	NaN	NaN	-27.6368	NaN	NaN
1	haloperidol	2	3.16	Antipsychotic	HAL_003	1	0	0	NaN	NaN	NaN	NaN	NaN	NaN	1	1	-3.59922	10.2464	-0.660793	-38.9494	-23.3905	216.921	17	-38.5685
1	haloperidol	2	3.16	Antipsychotic	HAL_003	1	0	0	1	0	0	1	0	0	1	1	1.65485	46.9252	26.7365	-59.5184	-74.4691	-4.61235	27	33.3151
1	haloperidol	2	3.16	Antipsychotic	HAL_003	1	0	0	0	0	0	0	0	0	0	1	-10.2236	7.22292	1.87085	-39.0585	-22.9822	4.61235	8	-81.7067
1	haloperidol	2	3.16	Antipsychotic	HAL_003	1	0	0	0	0	0	0	0	0	0	0	-8.9067	2.90164	-0.660793	-32.8408	-44.4844	203.409	5	-49.5749
1	haloperidol	2	3.16	Antipsychotic	HAL_003	2	0	0	0	0	0	0	0	0	0	1	-49.7517	90.8486	37	NaN	-83.4117	-26.7249	4	-4.87909
1	haloperidol	2	3.16	Antipsychotic	HAL_003	2	0	0	0	0	0	0	0	0	1	0	-8.78192	54.4093	1.96714	-38.465	-25.857	132.8	9	NaN
1	haloperidol	2	3.16	Antipsychotic	HAL_003	2	0	0	0	0	0	0	0	0	1	0	-9.62542	16.4804	-30.2331	-28.1513	63.0068	82.1377	1	-38.6458
1	haloperidol	2	3.16	Antipsychotic	HAL_003	2	0	0	0	0	0	0	0	0	1	0	NaN	16.4804	62.3333	NaN	-91.3121	-77.9544	-7	-20.475
1	haloperidol	2	3.16	Antipsychotic	HAL_003	2	0	0	0	0	0	0	0	0	1	1	-15.3012	4.19445	-31.3299	-35.0389	154.061	-69.8921	14	-21.3614
1	haloperidol	2	3.16	Antipsychotic	HAL_003	2	0	0	0	0	0	0	0	0	0	1	7.2445	26.6244	-0.137255	-20.6407	15.3946	-36.1336	5	-21.3891
1	haloperidol	2	3.16	Antipsychotic	HAL_003	2	0	0	0	0	0	0	0	0	1	1	-1.41032	10.9172	-24.7193	-33.151	129.595	-80.6788	12	-11.6851
1	haloperidol	2	3.16	Antipsychotic	HAL_003	2	0	1	0	0	0	0	0	0	1	0	NaN	90.8486	53	NaN	-88.475	-83.0117	-2	-17.5895
1	haloperidol	2	3.16	Antipsychotic	HAL_003	3	0	0	1	1	0	0	0	0	0	0	NaN	67.2213	88.0215	-64.0476	-85.9744	-63.5582	-11.5	-72.9971
1	haloperidol	2	3.16	Antipsychotic	HAL_003	3	0	0	0	0	0	0	0	0	0	0	13.4943	-11.4867	46.2381	-13.3246	-82.7581	-31.3675	13.5	-18.9607
1	haloperidol	2	3.16	Antipsychotic	HAL_003	3	0	0	0	0	0	0	0	0	1	1	NaN	67.7205	69.9048	-59.4672	-95.5298	43.0332	-9.5	-62.1647
1	haloperidol	2	3.16	Antipsychotic	HAL_003	3	0	0	0	0	0	0	0	0	1	1	10.2027	9.71746	2.99941	-10.2682	-2.4603	-88.1453	0.5	-47.9886
1	haloperidol	2	3.16	Antipsychotic	HAL_003	3	0	NaN	0	0	0	0	0	0	1	0	NaN	68.5524	97.2381	NaN	-99.5818	16.8176	-16.5	-16.0882
1	haloperidol	2	3.16	Antipsychotic	HAL_003	3	0	0	0	0	0	0	0	0	1	0	13.4943	68.5524	81.2381	NaN	-96.0976	30.5288	-16.5	-47.1849
1	haloperidol	2	3.16	Antipsychotic	HAL_003	3	0	0	0	0	0	0	0	0	1	1	-3.06586	-2.82862	-2.7619	-24.6441	31.9204	-2.58178	0.5	-41.7441
1	haloperidol	2	3.16	Antipsychotic	HAL_003	3	0	0	0	0	0	0	0	0	1	1	13.4943	68.386	56.9048	-63.1347	-89.8422	-78.7326	-10.5	-35.5757
1	haloperidol	3	10	Antipsychotic	HAL_010	1	1	NaN	NaN	NaN	NaN	NaN	NaN	NaN	NaN	NaN	NaN	NaN	NaN	NaN	NaN	-78.0016	NaN	NaN
1	haloperidol	3	10	Antipsychotic	HAL_010	1	0	0	0	0	0	0	0	0	1	0	-1.42906	75.9702	41.3392	-67.2444	-88.1625	28.5554	18	9.01875
1	haloperidol	3	10	Antipsychotic	HAL_010	1	0	0	1	0	0	1	0	0	1	0	-29.4127	3.25801	4.33921	-51.2072	-68.5403	-44.4225	20	-21.3054
1	haloperidol	3	10	Antipsychotic	HAL_010	1	0	0	1	0	0	1	0	0	1	1	-29.7657	20.7289	-0.660793	-63.0406	-53.9946	-48.1414	17	-30.5231
1	haloperidol	3	10	Antipsychotic	HAL_010	1	0	0	1	0	0	0	0	1	1	1	1.65485	16.2364	-0.660793	-44.5245	-52.8161	36.5937	10	-17.6129
1	haloperidol	3	10	Antipsychotic	HAL_010	1	0	0	0	0	0	0	0	0	0	0	-10.7003	13.075	12.6725	-54.2897	-68.038	-83.0547	25	19.4365
1	haloperidol	3	10	Antipsychotic	HAL_010	1	0	0	0	0	0	0	0	0	0	1	-5.65517	30.2506	28.4301	-64.5955	-82.7471	-67.5448	22	-64.8255
1	haloperidol	3	10	Antipsychotic	HAL_010	1	0	0	0	0	0	0	0	0	0	1	-4.2622	14.0782	2.00587	-54.671	-55.2784	-26.4553	13	-73.146
1	haloperidol	3	10	Antipsychotic	HAL_010	2	0	0	0	0	0	0	0	0	1	0	NaN	90.8486	52.6667	NaN	-83.4051	-33.9831	-6	-17.0123
1	haloperidol	3	10	Antipsychotic	HAL_010	2	0	0	0	0	0	0	0	0	0	1	-0.476137	9.25136	-26.011	-38.6068	112.455	-47.1345	14	-45.4926
1	haloperidol	3	10	Antipsychotic	HAL_010	2	0	0	0	0	0	0	0	0	1	1	-6.97443	42.2197	-8.6895	-57.4193	-10.885	-83.9714	29	4.94847
1	haloperidol	3	10	Antipsychotic	HAL_010	2	0	0	1	1	0	0	0	1	0	1	NaN	90.8486	3	NaN	-27.8982	-63.2277	14	-21.4841
1	haloperidol	3	10	Antipsychotic	HAL_010	2	0	0	0	0	0	0	0	0	1	1	5.07551	7.75286	-32.057	-24.2034	80.9884	-62.2801	10	24.3635
1	haloperidol	3	10	Antipsychotic	HAL_010	2	0	0	0	0	0	0	0	0	0	0	NaN	7.75286	61.6667	NaN	-89.6873	-21.5604	-5	-42.7628
1	haloperidol	3	10	Antipsychotic	HAL_010	2	0	0	0	0	0	0	0	0	1	1	NaN	90.8486	46	NaN	-87.7249	-93.3404	-2	-22.358
1	haloperidol	3	10	Antipsychotic	HAL_010	2	0	0	0	0	0	0	0	0	0	1	7.2445	28.3218	-13.4706	-47.5373	43.2252	-19.1015	20	-78.3808
1	haloperidol	3	10	Antipsychotic	HAL_010	3	1	NaN	NaN	NaN	NaN	NaN	NaN	NaN	NaN	NaN	NaN	NaN	NaN	NaN	NaN	NaN	NaN	NaN
1	haloperidol	3	10	Antipsychotic	HAL_010	3	1	NaN	NaN	NaN	NaN	NaN	NaN	NaN	NaN	NaN	NaN	NaN	NaN	NaN	NaN	-91.0677	NaN	NaN
1	haloperidol	3	10	Antipsychotic	HAL_010	3	0	0	0	0	0	0	0	0	1	1	13.4943	35.7737	39.5714	-47.1272	-85.2984	-69.3348	6.5	56.9311
1	haloperidol	3	10	Antipsychotic	HAL_010	3	0	0	0	0	0	0	0	0	1	0	-0.375728	-5.82363	32.9048	4.08601	-59.7825	-63.9945	-3.5	-74.2741
1	haloperidol	3	10	Antipsychotic	HAL_010	3	1	NaN	NaN	NaN	NaN	NaN	NaN	NaN	NaN	NaN	NaN	NaN	NaN	NaN	NaN	-45.0393	NaN	NaN
1	haloperidol	3	10	Antipsychotic	HAL_010	3	0	0	0	0	0	0	0	0	1	1	10.8549	-21.1314	-2.7619	6.94268	48.3555	-13.135	0.5	-61.0854
1	haloperidol	3	10	Antipsychotic	HAL_010	3	0	0	0	0	0	0	0	0	0	0	NaN	-21.1314	93.7632	NaN	-97.408	-21.5171	-17.5	-51.9819
1	haloperidol	3	10	Antipsychotic	HAL_010	3	0	0	0	0	0	0	0	0	0	0	-0.301357	-20.4072	12.067	30.9724	-16.6868	-57.561	-0.5	-58.6193
1	haloperidol	4	31.6	Antipsychotic	HAL_030	1	1	NaN	NaN	NaN	NaN	NaN	NaN	NaN	NaN	NaN	NaN	NaN	NaN	NaN	NaN	-19.1499	NaN	NaN
1	haloperidol	4	31.6	Antipsychotic	HAL_030	1	0	0	1	0	0	0	0	1	1	0	-17.153	8.0833	11.0059	-59.9841	-74.1652	-61.7441	16	-16.5487
1	haloperidol	4	31.6	Antipsychotic	HAL_030	1	0	NaN	1	0	0	1	0	0	1	1	-5.1684	54.9591	43.6725	-72.5075	-80.9526	12.9326	47	-37.0111
1	haloperidol	4	31.6	Antipsychotic	HAL_030	1	0	0	1	0	0	1	0	0	0	1	-11.3954	16.7355	3.67254	-56.5504	-65.0305	64.5399	27	-60.744
1	haloperidol	4	31.6	Antipsychotic	HAL_030	1	0	NaN	1	0	0	1	0	0	1	0	NaN	16.7355	98.3392	NaN	-96.8555	-12.9326	-4	3.25249
1	haloperidol	4	31.6	Antipsychotic	HAL_030	1	0	0	1	0	0	1	0	1	1	0	1.65485	36.5359	45.0059	-69.612	-85.6881	52.903	46	-17.7733
1	haloperidol	4	31.6	Antipsychotic	HAL_030	1	0	1	1	0	0	1	0	0	1	1	NaN	57.3345	38.0059	-72.4475	-83.1228	-59.0562	34	-32.6378
1	haloperidol	4	31.6	Antipsychotic	HAL_030	1	0	0	NaN	NaN	NaN	NaN	NaN	NaN	1	0	1.65485	28.3828	17.3392	-69.8807	-70.8651	26.4066	34	31.5274
1	haloperidol	4	31.6	Antipsychotic	HAL_030	2	0	0	0	0	0	0	0	0	1	1	NaN	90.8486	7.66667	NaN	-53.7064	2.32543	42	-70.4873
1	haloperidol	4	31.6	Antipsychotic	HAL_030	2	0	0	1	1	0	1	0	0	0	1	-28.0588	90.183	19	-74.1786	-77.8927	-72.7984	19	-50.264
1	haloperidol	4	31.6	Antipsychotic	HAL_030	2	0	0	1	0	0	1	0	0	1	0	NaN	90.8486	57.6667	NaN	-93.3826	-27.0591	-6	14.8871
1	haloperidol	4	31.6	Antipsychotic	HAL_030	2	0	1	0	0	0	0	0	0	1	1	NaN	75.9866	29.782	-67.3491	-53.9577	-81.8804	15	-20.3851
1	haloperidol	4	31.6	Antipsychotic	HAL_030	2	0	0	1	0	0	1	0	1	1	1	NaN	90.8486	7.63668	NaN	-16.2545	-91.0161	13	18.2928
1	haloperidol	4	31.6	Antipsychotic	HAL_030	2	0	0	0	0	0	0	0	0	1	1	-21.354	-1.66389	-29.2807	-45.8063	108.517	-6.15277	24	-26.4957
1	haloperidol	4	31.6	Antipsychotic	HAL_030	2	0	0	1	0	0	1	0	0	1	0	NaN	-1.66389	63	NaN	-96.2908	-57.5989	-8	31.1796
1	haloperidol	4	31.6	Antipsychotic	HAL_030	2	0	0	1	0	0	1	0	1	0	1	-35.5457	39.9334	-26.1473	-58.6009	-9.94326	75.1458	30	60.5111
1	haloperidol	4	31.6	Antipsychotic	HAL_030	3	1	NaN	NaN	NaN	NaN	NaN	NaN	NaN	NaN	NaN	NaN	NaN	NaN	NaN	NaN	-95.0595	NaN	NaN
1	haloperidol	4	31.6	Antipsychotic	HAL_030	3	1	NaN	NaN	NaN	NaN	NaN	NaN	NaN	NaN	NaN	NaN	NaN	NaN	NaN	NaN	-57.9173	NaN	NaN
1	haloperidol	4	31.6	Antipsychotic	HAL_030	3	0	0	0	0	0	0	0	0	1	1	6.48062	-25.9567	-2.7619	-5.99797	50.738	-80.2251	-3.5	-21.5532
1	haloperidol	4	31.6	Antipsychotic	HAL_030	3	0	0	0	0	0	0	0	0	0	1	-7.33854	-15.0347	15.2381	26.8966	-38.0395	-10.2286	0.5	-80.6433
1	haloperidol	4	31.6	Antipsychotic	HAL_030	3	0	0	1	1	0	0	0	0	0	0	NaN	68.5524	78.9048	NaN	-96.5057	-99.7281	-15.5	-59.7979
1	haloperidol	4	31.6	Antipsychotic	HAL_030	3	0	0	0	0	0	0	0	0	1	1	1.30519	-21.6306	1.52381	5.03062	-21.9077	-84.0491	1.5	-46.3359
1	haloperidol	4	31.6	Antipsychotic	HAL_030	3	0	0	0	0	0	0	0	0	1	1	NaN	33.9434	7.2727	-30.738	-35.3652	-12.5209	2.5	-60.8936
1	haloperidol	4	31.6	Antipsychotic	HAL_030	3	1	NaN	NaN	NaN	NaN	NaN	NaN	NaN	NaN	NaN	NaN	NaN	NaN	NaN	NaN	-58.9456	NaN	NaN
1	haloperidol	5	100	Antipsychotic	HAL_100	1	0	0	1	0	0	0	0	1	0	1	1.65485	79.4733	26.3392	-74.6916	-82.3163	NaN	52	-44.1015
1	haloperidol	5	100	Antipsychotic	HAL_100	1	0	0	1	0	0	1	0	0	1	1	NaN	90.4982	53.1574	-75.2615	-100	NaN	25	-19.2783
1	haloperidol	5	100	Antipsychotic	HAL_100	1	0	0	1	0	0	1	0	0	0	1	-16.2775	48.3495	42.3392	-70.6563	-85.7063	-36.6425	79	55.3003
1	haloperidol	5	100	Antipsychotic	HAL_100	1	0	0	0	0	0	0	0	0	1	0	1.65485	37.7006	39.3392	-70.112	-84.3186	-61.5605	43	-34.2014
1	haloperidol	5	100	Antipsychotic	HAL_100	1	0	0	0	0	0	0	0	0	1	0	1.65485	49.8344	47.5276	-72.5184	-86.0537	NaN	70	-13.3331
1	haloperidol	5	100	Antipsychotic	HAL_100	1	0	0	NaN	NaN	NaN	NaN	NaN	NaN	0	1	1.65485	56.0034	31.0059	-74.0512	-82.2107	-9.41694	62	-3.46069
1	haloperidol	5	100	Antipsychotic	HAL_100	1	0	0	1	0	0	1	0	0	0	0	NaN	31.877	33.6725	-69.6787	-81.9841	-93.7472	77	-9.81287
1	haloperidol	5	100	Antipsychotic	HAL_100	1	0	NaN	NaN	NaN	NaN	NaN	NaN	NaN	0	0	NaN	68.0264	51.5883	-64.1709	-89.4092	-31.7588	19	-47.5346
1	haloperidol	5	100	Antipsychotic	HAL_100	2	0	1	0	0	0	0	0	0	1	1	7.2445	90.8486	63	NaN	-48.2851	NaN	-1	33.0172
1	haloperidol	5	100	Antipsychotic	HAL_100	2	0	1	0	0	0	0	0	0	0	0	NaN	90.8486	63	NaN	-85.8188	NaN	-7	68.4896
1	haloperidol	5	100	Antipsychotic	HAL_100	2	0	0	1	0	0	1	0	1	1	1	-29.299	72.3794	14.5625	-67.6144	-10.2022	6.60917	34	-58.0435
1	haloperidol	5	100	Antipsychotic	HAL_100	2	0	0	1	0	0	0	0	1	0	1	NaN	76.0399	5.66667	-66.2714	-21.143	-8.93189	36	1.44935
1	haloperidol	5	100	Antipsychotic	HAL_100	2	0	0	0	0	0	0	0	0	0	1	NaN	89.8502	20.3333	-74.4596	-68.558	-85.4371	24	-56.7003
1	haloperidol	5	100	Antipsychotic	HAL_100	2	0	0	1	0	0	1	0	0	0	1	-4.76787	26.0306	-15.1481	-57.3419	-20.9659	-15.5824	45	-45.1679
1	haloperidol	5	100	Antipsychotic	HAL_100	2	0	0	0	0	0	0	0	0	1	1	NaN	16.0738	-29	-52.9589	65.4441	-32.2034	28	10.0435
1	haloperidol	5	100	Antipsychotic	HAL_100	2	0	0	0	0	0	0	0	0	0	1	NaN	89.8502	13	-73.9491	-42.1172	NaN	15	5.26061
1	haloperidol	5	100	Antipsychotic	HAL_100	3	0	0	0	0	0	0	0	0	1	0	NaN	-0.3929	30.8202	-29.2062	-57.1248	-67.5602	14.5	-44.0085
1	haloperidol	5	100	Antipsychotic	HAL_100	3	0	0	0	0	0	0	0	0	1	1	-5.44347	13.2225	27.2381	-36.4035	-69.2551	-50.7656	19.5	-7.26018
1	haloperidol	5	100	Antipsychotic	HAL_100	3	1	NaN	NaN	NaN	NaN	NaN	NaN	NaN	NaN	NaN	NaN	NaN	NaN	NaN	NaN	NaN	NaN	NaN
1	haloperidol	5	100	Antipsychotic	HAL_100	3	0	0	0	0	0	0	0	0	1	1	-5.25137	-18.7959	20.2381	-38.9754	-64.5817	-53.2497	0.5	-11.1009
1	haloperidol	5	100	Antipsychotic	HAL_100	3	0	0	0	0	0	0	0	0	0	1	NaN	1.83028	44.4603	-45.4853	-78.0815	-68.297	33.5	-62.0087
1	haloperidol	5	100	Antipsychotic	HAL_100	3	0	0	0	0	0	0	0	0	1	1	NaN	7.48752	17.9048	-20.1664	-53.8213	-53.0719	2.5	-31.533
1	haloperidol	5	100	Antipsychotic	HAL_100	3	0	0	1	0	0	1	0	1	1	0	NaN	7.48752	95.5714	NaN	-90.3577	-94.1204	-13.5	-69.704
1	haloperidol	5	100	Antipsychotic	HAL_100	3	0	0	0	0	0	0	0	0	0	1	13.4943	-9.95859	10.2381	-32.7097	-26.5957	-67.7994	19.5	-64.619
2	bupropion	0	0	NegControl	DMS_0005	1	0	0	0	0	0	0	0	0	1	1	2.31888	3.64784	11.6884	-39.9031	-57.9765	-57.4688	26.5	-33.5053
2	bupropion	0	0	NegControl	DMS_0005	1	0	0	0	0	0	0	0	0	1	1	-2.31888	8.04739	-6.49343	-2.02618	13.1357	70.6169	5.5	-4.75904
2	bupropion	0	0	NegControl	DMS_0005	1	0	0	0	0	0	0	0	0	1	1	-20.6444	15.3983	3.90084	-27.0631	-13.1357	-14.6993	1.5	15.1586
2	bupropion	0	0	NegControl	DMS_0005	1	0	0	0	0	0	0	0	0	1	1	-17.5064	-13.653	-3.90084	36.2226	80.0649	14.6993	-2.5	16.2817
2	bupropion	0	0	NegControl	DMS_0005	1	0	0	0	0	0	0	0	0	1	1	-3.43301	82.4532	47.5066	NaN	-87.9143	-47.4832	-8.5	4.75904
2	bupropion	0	0	NegControl	DMS_0005	1	0	0	0	0	0	0	0	0	1	1	17.6875	-10.3623	-6.49343	28.423	67.5168	40.6623	-1.5	-7.7842
2	bupropion	0	0	NegControl	DMS_0005	1	0	0	0	0	0	0	0	0	1	1	12.1934	-3.64784	5.46309	0	-18.0909	-16.2612	15.5	29.1835
2	bupropion	0	0	NegControl	DMS_0005	1	0	0	0	0	0	0	0	0	0	1	23.2257	-16.2624	-5.09808	31.078	41.5597	73.29	-5.5	-35.3984
2	bupropion	0	0	NegControl	DMS_0005	2	0	0	1	1	0	0	0	0	1	1	-12.5614	51.6253	24.1535	NaN	-64.3675	-42.8558	-6	12.1631
2	bupropion	0	0	NegControl	DMS_0005	2	0	0	0	0	0	0	0	0	1	1	0.276787	0.0446212	7.88753	-43.4676	-1.87048	-33.8936	4	-19.8386
2	bupropion	0	0	NegControl	DMS_0005	2	0	0	0	0	0	0	0	0	1	1	-0.276787	45.3328	22.9553	-67.6961	-53.5748	7.60947	4	-46.9453
2	bupropion	0	0	NegControl	DMS_0005	2	0	0	0	0	0	0	0	0	1	1	-11.1462	-48.3747	-33.8391	38.774	393.656	116.219	-12	34.0233
2	bupropion	0	0	NegControl	DMS_0005	2	0	1	0	0	0	0	0	0	1	1	15.1566	8.12351	-14.8346	-19.9997	74.3153	105.235	6	-50.7632
2	bupropion	0	0	NegControl	DMS_0005	2	0	1	0	0	0	0	0	0	1	0	11.1455	-0.0446211	56.9609	43.6449	-100	-66.2565	-12	8.00306
2	bupropion	0	0	NegControl	DMS_0005	2	0	0	0	0	0	0	0	0	1	1	14.5653	-45.3747	-33.8391	0	218.522	130.809	-4	17.2861
2	bupropion	0	0	NegControl	DMS_0005	2	0	0	0	0	0	0	0	0	1	0	-3.18318	-31.0295	-7.88753	3.78721	1.87048	33.83	15	-8.00306
2	bupropion	0	0	NegControl	DMS_0005	3	0	0	1	0	0	1	0	0	1	1	10.1611	2.86677	6.31034	-12.3143	-35.835	3.95598	7.5	3.12555
2	bupropion	0	0	NegControl	DMS_0005	3	0	1	0	0	0	0	0	0	1	1	0	-17.3962	-17.6897	65.2485	162.857	-44.8157	-10.5	0
2	bupropion	0	0	NegControl	DMS_0005	3	0	0	0	0	0	0	0	0	1	0	NaN	22.2552	32.3103	9.0442	-40.7667	14.5039	-8.5	72.7789
2	bupropion	0	0	NegControl	DMS_0005	3	0	0	1	0	0	0	0	0	1	1	10.1611	-7.85845	-6.31034	4.64435	-16.0364	-15.0461	4.5	46.6545
2	bupropion	0	0	NegControl	DMS_0005	3	0	0	0	0	0	0	0	0	1	1	-8.74155	17.9417	-17.023	40.3009	88.8633	-89.7227	-11.5	NaN
2	bupropion	0	0	NegControl	DMS_0005	3	0	0	0	0	0	0	0	0	1	1	-15.2131	-2.86677	13.977	-30.2878	14.3542	-15.1637	11.5	-0.380427
2	bupropion	0	0	NegControl	DMS_0005	3	0	1	0	0	0	0	0	0	1	1	-9.4087	-14.514	-17.6897	-4.64435	47.8681	-43.9764	-4.5	-8.99386
2	bupropion	0	0	NegControl	DMS_0005	3	0	0	0	0	0	0	0	0	1	1	3.11678	18.0795	14.977	-5.90836	-14.3542	-81.0937	5.5	-15.9907
2	bupropion	1	10	Antidepressant	BUP_010	1	0	0	0	0	0	0	0	0	1	1	NaN	82.4532	54.1732	NaN	-95.3762	30.4014	-11.5	-0.299221
2	bupropion	1	10	Antidepressant	BUP_010	1	0	0	0	0	0	0	0	0	1	1	NaN	52.8424	51.8399	-44.7535	-90.3971	-45.2885	2.5	-23.1715
2	bupropion	1	10	Antidepressant	BUP_010	1	0	0	0	0	0	0	0	0	1	0	3.28807	-3.40367	3.01361	34.4585	33.8575	0.275741	2.5	-31.3813
2	bupropion	1	10	Antidepressant	BUP_010	1	0	0	0	0	0	0	0	0	1	1	-2.00039	-12.8879	-6.49343	26.3542	106.999	21.2177	1.5	-13.2733
2	bupropion	1	10	Antidepressant	BUP_010	1	0	0	0	0	0	0	0	0	1	1	19.5623	-13.7372	-6.49343	71.8965	110.885	-31.441	-10.5	-28.2496
2	bupropion	1	10	Antidepressant	BUP_010	1	0	0	0	0	0	0	0	0	0	1	NaN	73.9674	61.5066	-61.6602	-92.539	106.369	4.5	-14.3036
2	bupropion	1	10	Antidepressant	BUP_010	1	0	0	0	0	0	0	0	0	1	0	21.3141	-17.0186	-6.1601	107.941	72.6469	98.1925	-10.5	-2.55218
2	bupropion	1	10	Antidepressant	BUP_010	1	0	0	0	0	0	0	0	0	1	1	5.81901	0.0784709	4.12604	6.06002	11.2282	-19.1884	4.5	17.2174
2	bupropion	1	10	Antidepressant	BUP_010	2	0	0	0	0	0	0	0	0	1	0	NaN	51.6253	41.4151	NaN	-93.1308	-34.3366	-6	-44.0911
2	bupropion	1	10	Antidepressant	BUP_010	2	0	0	0	0	0	0	0	0	1	1	-7.79422	-46.2178	-32.3613	22.069	321.537	-70.6819	-4	37.3242
2	bupropion	1	10	Antidepressant	BUP_010	2	0	1	0	0	0	0	0	0	1	1	9.20466	-34.5317	-32.3739	15.3585	165.779	-59.2291	-7	6.63816
2	bupropion	1	10	Antidepressant	BUP_010	2	0	1	0	0	0	0	0	0	1	1	NaN	51.6253	44.4942	NaN	-81.8284	-88.2133	-7	7.7719
2	bupropion	1	10	Antidepressant	BUP_010	2	0	1	1	1	0	0	0	0	1	0	NaN	51.6253	56.4942	NaN	-80.2822	14.8691	-8	54.0184
2	bupropion	1	10	Antidepressant	BUP_010	2	0	0	0	0	0	0	0	0	1	0	-9.29803	51.6253	50.8276	NaN	-76.9264	95.7117	-8	-33.0672
2	bupropion	1	10	Antidepressant	BUP_010	2	0	0	0	0	0	0	0	0	1	1	NaN	-3.44956	-6.94254	-50.9634	3.58465	91.0227	26	0.509042
2	bupropion	1	10	Antidepressant	BUP_010	2	0	0	0	0	0	0	0	0	1	1	5.78977	51.6253	0.160912	NaN	-32.6379	75.4825	-10	51.3465
2	bupropion	1	10	Antidepressant	BUP_010	3	0	NaN	0	0	0	0	0	0	0	0	NaN	67.3495	77.6437	NaN	-91.9475	-63.4619	-8.5	-91.4232
2	bupropion	1	10	Antidepressant	BUP_010	3	0	0	0	0	0	0	0	0	1	1	-12.6487	27.945	37.3665	-17.287	-100	NaN	23.5	-18.2824
2	bupropion	1	10	Antidepressant	BUP_010	3	0	0	0	0	0	0	0	0	1	1	-11.0397	-5.02984	-16.3563	-28.9389	73.5775	-76.7323	13.5	9.80169
2	bupropion	1	10	Antidepressant	BUP_010	3	0	0	0	0	0	0	0	0	1	1	-5.13533	1.95852	11.2759	-39.3453	-58.8769	-9.7959	17.5	15.0616
2	bupropion	1	10	Antidepressant	BUP_010	3	0	0	0	0	0	0	0	0	1	1	-11.134	40.8936	-8.37931	-54.9183	-9.82605	-2.75073	-10.5	28.8951
2	bupropion	1	10	Antidepressant	BUP_010	3	0	0	0	0	0	0	0	0	1	1	10.1611	44.2187	32.1298	-64.2237	-39.8937	-83.1287	NaN	-9.77996
2	bupropion	1	10	Antidepressant	BUP_010	3	0	0	0	0	0	0	0	0	1	1	NaN	25.9186	13.977	-25.6006	-25.3003	45.5744	6.5	-4.97363
2	bupropion	1	10	Antidepressant	BUP_010	3	0	0	0	0	0	0	0	0	1	1	10.1611	67.3495	61.977	NaN	-80.8884	14.8778	-13.5	211.821
2	bupropion	2	31.6	Antidepressant	BUP_030	1	0	0	0	0	0	0	0	0	1	1	20.9853	-3.23728	-2.82676	-11.8481	-14.0781	-15.6472	9.5	-1.94516
2	bupropion	2	31.6	Antidepressant	BUP_030	1	0	0	0	0	0	0	0	0	0	1	8.09274	43.6845	38.8399	-53.0151	-76.1744	3.3344	9.5	-22.7522
2	bupropion	2	31.6	Antidepressant	BUP_030	1	0	0	0	0	0	0	0	0	1	0	22.0072	-8.72813	-5.1601	8.72728	-26.2503	-9.44731	0.5	-26.5898
2	bupropion	2	31.6	Antidepressant	BUP_030	1	0	0	0	0	0	0	0	0	1	1	18.2244	82.4532	45.5066	NaN	-94.5497	324.317	-9.5	-40.0348
2	bupropion	2	31.6	Antidepressant	BUP_030	1	0	0	1	1	0	0	0	0	1	0	NaN	82.4532	80.5066	NaN	-91.7886	-3.3344	-8.5	-41.1313
2	bupropion	2	31.6	Antidepressant	BUP_030	1	0	0	0	0	0	0	0	0	0	1	-10.9788	82.4532	45.1732	NaN	-89.78	-66.9306	-11.5	-50.7344
2	bupropion	2	31.6	Antidepressant	BUP_030	1	0	0	0	0	0	0	0	0	1	1	21.7027	82.4532	39.5066	NaN	-79.5545	313.67	-7.5	10.8393
2	bupropion	2	31.6	Antidepressant	BUP_030	1	0	1	1	1	0	0	0	0	1	1	6.64349	82.4532	74.8399	NaN	-93.352	77.9292	-2.5	-10.4405
2	bupropion	2	31.6	Antidepressant	BUP_030	2	0	0	0	0	0	0	0	0	1	1	5.46923	51.6253	28.1609	NaN	-83.5206	-44.089	-6	48.7004
2	bupropion	2	31.6	Antidepressant	BUP_030	2	0	1	0	0	0	0	0	0	1	0	0.983452	-48.3747	-32.4998	16.8551	290.664	341.948	-9	-11.3593
2	bupropion	2	31.6	Antidepressant	BUP_030	2	0	0	0	0	0	0	0	0	1	1	-14.2148	1.35407	-14.5021	-28.9879	97.4102	268.596	12	-6.27999
2	bupropion	2	31.6	Antidepressant	BUP_030	2	0	1	0	0	0	0	0	0	1	0	NaN	1.35407	62.9919	NaN	-92.5267	-47.0098	-11	30.5169
2	bupropion	2	31.6	Antidepressant	BUP_030	2	0	0	0	0	0	0	0	0	1	0	13.8088	2.14292	34.1609	-43.7234	-50.9407	-65.6548	4	-35.8651
2	bupropion	2	31.6	Antidepressant	BUP_030	2	0	0	0	0	0	0	0	0	1	0	11.6631	-48.3747	-33.4407	53.3074	436.869	-57.9097	-9	-33.0468
2	bupropion	2	31.6	Antidepressant	BUP_030	2	0	0	0	0	0	0	0	0	0	1	-14.0854	51.6253	45.8276	NaN	-88.3238	82.8556	-5	-21.8665
2	bupropion	2	31.6	Antidepressant	BUP_030	2	0	0	0	0	0	0	0	0	1	1	-1.2543	-45.3866	-33.8391	94.1358	NaN	99.5128	-8	-28.4898
2	bupropion	2	31.6	Antidepressant	BUP_030	3	0	0	1	0	0	0	0	0	1	1	3.949	34.7372	26.1034	-49.7957	-59.5488	-23.6404	NaN	-37.4699
2	bupropion	2	31.6	Antidepressant	BUP_030	3	0	0	0	0	0	0	0	0	1	0	10.1611	67.3495	69.3607	NaN	-89.4571	173.743	-12.5	-4.60549
2	bupropion	2	31.6	Antidepressant	BUP_030	3	0	0	0	0	0	0	0	0	0	1	-29.3874	-30.3021	-17.3151	88.1246	155.378	28.0043	-13.5	-65.1338
2	bupropion	2	31.6	Antidepressant	BUP_030	3	0	0	0	0	0	0	0	0	1	0	-11.5287	-29.8727	15.9348	124.928	12.1646	-73.7426	-5.5	-34.4219
2	bupropion	2	31.6	Antidepressant	BUP_030	3	0	0	0	0	0	0	0	0	1	1	-12.0537	-31.0849	-15.4999	68.7119	68.3523	-59.0032	-18.5	-18.6996
2	bupropion	2	31.6	Antidepressant	BUP_030	3	0	1	0	0	0	0	0	0	1	1	-19.6423	67.3495	20.6437	NaN	-68.8289	304.38	-13.5	-5.08482
2	bupropion	2	31.6	Antidepressant	BUP_030	3	0	0	0	0	0	0	0	0	0	1	-9.8907	-8.33074	-15.023	-19.7063	37.5114	-42.3531	-1.5	-23.3606
2	bupropion	2	31.6	Antidepressant	BUP_030	3	0	0	0	0	0	0	0	0	1	1	-5.71927	32.909	12.763	-42.7873	-46.755	503.933	16.5	9.85353
2	bupropion	3	100	Antidepressant	BUP_100	1	0	1	0	0	0	0	0	0	1	1	-5.58246	-6.05448	-3.74833	-12.8237	8.1436	-14.7804	9.5	-35.0092
2	bupropion	3	100	Antidepressant	BUP_100	1	0	1	0	0	0	0	0	0	1	1	NaN	37.3617	32.5066	-57.4476	-68.4802	-89.079	16.5	-60.2395
2	bupropion	3	100	Antidepressant	BUP_100	1	0	1	0	0	0	0	0	0	1	1	15.1953	51.0057	28.5066	-51.0701	-76.5718	-21.548	10.5	0.181756
2	bupropion	3	100	Antidepressant	BUP_100	1	0	0	0	0	0	0	0	0	1	1	2.6881	39.6912	-2.82676	-9.55387	19.2865	165.252	-5.5	-29.8184
2	bupropion	3	100	Antidepressant	BUP_100	1	0	0	0	0	0	0	0	0	1	1	17.6875	28.8759	9.02381	-30.6351	75.9029	70.9429	7.5	-49.3796
2	bupropion	3	100	Antidepressant	BUP_100	1	0	0	0	0	0	0	0	0	1	1	2.45734	-8.89451	-6.49343	10.7065	85.5758	183.891	2.5	-35.3946
2	bupropion	3	100	Antidepressant	BUP_100	1	0	0	0	0	0	0	0	0	1	0	23.2257	-17.5468	-6.49343	NaN	112.585	-73.1194	-13.5	-67.3711
2	bupropion	3	100	Antidepressant	BUP_100	1	0	NaN	0	0	0	0	0	0	0	1	23.2257	0.714109	0.573709	-9.82362	-13.4008	159.101	7.5	-65.0727
2	bupropion	3	100	Antidepressant	BUP_100	2	0	1	0	0	0	0	0	0	1	1	15.1566	51.6253	38.1774	NaN	-75.4096	-46.5463	-8	46.6019
2	bupropion	3	100	Antidepressant	BUP_100	2	0	1	0	0	0	0	0	0	1	1	5.4818	28.5616	47.5101	-58.5249	-39.7287	-41.1863	12	-13.8251
2	bupropion	3	100	Antidepressant	BUP_100	2	0	0	0	0	0	0	0	0	1	1	13.2212	26.5005	28.8276	-65.252	-72.3505	369.663	NaN	-37.2232
2	bupropion	3	100	Antidepressant	BUP_100	2	0	0	0	0	0	0	0	0	1	1	-2.72657	38.3723	-27.9567	-67.2408	72.4945	80.9863	25	0.841139
2	bupropion	3	100	Antidepressant	BUP_100	2	0	0	0	0	0	0	0	0	1	1	5.07096	-32.1219	-25.1211	-41.3185	158.744	-17.4521	17	20.2199
2	bupropion	3	100	Antidepressant	BUP_100	2	0	1	0	0	0	0	0	0	0	1	15.1566	-40.4479	-31.1242	7.09625	200.179	-47.4927	-1	-51.8731
2	bupropion	3	100	Antidepressant	BUP_100	2	0	0	0	0	0	0	0	0	0	0	4.02521	-40.4479	62.1609	NaN	-82.4345	-54.1674	-11	17.6704
2	bupropion	3	100	Antidepressant	BUP_100	2	0	1	0	0	0	0	0	0	1	1	15.1566	24.9285	-21.5238	-40.0883	65.6817	-27.606	6	5.31041
2	bupropion	3	100	Antidepressant	BUP_100	3	0	0	0	0	0	0	0	0	1	1	NaN	-25.7301	-15.2506	14.5699	11.6577	14.2943	-10.5	7.72321
2	bupropion	3	100	Antidepressant	BUP_100	3	0	0	0	0	0	0	0	0	1	1	-7.38213	-11.0715	-15.6897	-3.24979	118.272	68.2487	-1.5	12.7482
2	bupropion	3	100	Antidepressant	BUP_100	3	0	0	0	0	0	0	0	0	1	1	2.81702	-26.9706	-17.6897	33.8757	269.111	29.2157	-9.5	-49.0443
2	bupropion	3	100	Antidepressant	BUP_100	3	0	0	0	0	0	0	0	0	1	1	1.42881	43.2605	-4.59442	-58.2721	-6.91401	100.986	11.5	-48.5953
2	bupropion	3	100	Antidepressant	BUP_100	3	0	0	0	0	0	0	0	0	1	0	3.47716	67.3495	71.977	NaN	-95.7768	82.0663	-18.5	3.77877
2	bupropion	3	100	Antidepressant	BUP_100	3	0	0	0	0	0	0	0	0	1	0	3.80298	55.3695	72.3103	-63.9964	-83.0116	114.575	-11.5	-50.5825
2	bupropion	3	100	Antidepressant	BUP_100	3	0	0	0	0	0	0	0	0	1	1	-2.95687	-16.0115	-13.4039	-15.0924	125.486	38.7976	-1.5	31.5982
2	bupropion	3	100	Antidepressant	BUP_100	3	0	0	0	0	0	0	0	0	0	1	-6.67116	42.3911	3.65422	-40.248	-36.7436	168.892	-6.5	-56.5424
2	bupropion	4	316	Antidepressant	BUP_300	1	0	0	0	0	0	0	0	0	1	1	12.2649	82.4532	37.8399	NaN	-71.9724	-18.0355	-7.5	-61.7512
2	bupropion	4	316	Antidepressant	BUP_300	1	0	0	0	0	0	0	0	0	1	1	13.9733	82.4532	60.8399	NaN	-88.5618	171.832	-5.5	-29.2576
2	bupropion	4	316	Antidepressant	BUP_300	1	0	0	0	0	0	0	0	0	1	1	NaN	80.2902	53.1732	-65.006	-90.2024	-73.6631	-0.5	5.32428
2	bupropion	4	316	Antidepressant	BUP_300	1	0	1	0	0	0	0	0	0	1	0	4.95432	82.4532	78.8399	NaN	-87.7817	17.5603	-8.5	-44.8366
2	bupropion	4	316	Antidepressant	BUP_300	1	0	0	0	0	0	0	0	0	1	1	18.2413	82.4532	10.1732	NaN	-42.3789	48.7447	3.5	30.3189
2	bupropion	4	316	Antidepressant	BUP_300	1	0	0	0	0	0	0	0	0	1	0	17.0718	-16.8812	-5.1601	75.1045	48.6716	-58.4917	-9.5	-28.2953
2	bupropion	4	316	Antidepressant	BUP_300	1	0	0	0	0	0	0	0	0	1	0	3.70344	-17.5468	-5.1601	147.508	NaN	49.7016	-10.5	-28.2727
2	bupropion	4	316	Antidepressant	BUP_300	1	0	0	0	0	0	0	0	0	1	1	23.2257	-9.56128	-4.9124	22.5379	47.0679	-17.5603	4.5	-10.0743
2	bupropion	4	316	Antidepressant	BUP_300	2	0	1	0	0	0	0	0	0	1	1	0.443689	51.6253	50.8276	NaN	-76.979	-86.4696	-8	12.0795
2	bupropion	4	316	Antidepressant	BUP_300	2	0	0	0	0	0	0	0	0	1	1	3.90484	51.6253	43.4942	NaN	-81.9073	-6.00504	-8	-24.8762
2	bupropion	4	316	Antidepressant	BUP_300	2	0	1	0	0	0	0	0	0	0	1	-9.01209	-31.9461	-32.1442	-5.14167	259.032	42.9705	2	-19.0883
2	bupropion	4	316	Antidepressant	BUP_300	2	0	0	0	0	0	0	0	0	0	1	6.40654	8.68297	35.1264	-48.7751	-90.2262	8.94654	12	18.0312
2	bupropion	4	316	Antidepressant	BUP_300	2	0	1	0	0	0	0	0	0	1	1	10.7573	51.6253	27.4942	NaN	-62.5066	29.0107	-7	-5.39614
2	bupropion	4	316	Antidepressant	BUP_300	2	0	0	0	0	0	0	0	0	0	1	4.80542	51.6253	50.1609	NaN	-88.0031	-72.7203	-7	27.6004
2	bupropion	4	316	Antidepressant	BUP_300	2	0	1	0	0	0	0	0	0	1	1	NaN	51.6253	44.7323	NaN	-89.0986	-28.6129	-9	-38.0196
2	bupropion	4	316	Antidepressant	BUP_300	2	0	0	0	0	0	0	0	0	1	1	8.14969	51.6253	23.4942	NaN	-53.3155	-81.9189	-4	74.5425
2	bupropion	4	316	Antidepressant	BUP_300	3	0	1	0	0	0	0	0	0	1	1	NaN	-18.0082	-16.9624	31.0048	142.324	-62.4084	-7.5	-9.89803
2	bupropion	4	316	Antidepressant	BUP_300	3	0	1	0	0	0	0	0	0	1	1	10.1611	67.3495	26.977	NaN	-82.9497	-82.1029	-18.5	-40.6887
2	bupropion	4	316	Antidepressant	BUP_300	3	0	1	0	0	0	0	0	0	1	1	5.33381	-30.4874	-8.35632	55.7671	-9.87371	150.22	-4.5	16.0647
2	bupropion	4	316	Antidepressant	BUP_300	3	0	1	0	0	0	0	0	0	1	1	-23.011	10.9435	18.977	-32.722	-58.8404	-27.208	NaN	15.8946
2	bupropion	4	316	Antidepressant	BUP_300	3	0	1	1	0	0	0	0	1	1	1	10.1611	-7.52568	-8.03448	-21.9777	-15.4758	122.872	12.5	49.5138
2	bupropion	4	316	Antidepressant	BUP_300	3	0	0	0	0	0	0	0	0	1	1	-8.0283	-15.6449	12.3103	41.4491	53.8769	-27.4963	0.5	-39.404
2	bupropion	4	316	Antidepressant	BUP_300	3	0	0	0	0	0	0	0	0	1	1	-4.5713	67.3495	48.977	NaN	-90.5966	27.5366	-19.5	-3.89343
2	bupropion	4	316	Antidepressant	BUP_300	3	0	1	0	0	0	0	0	0	1	1	0.0629904	67.3495	23.3103	NaN	-77.4138	36.6173	-16.5	42.996
2	bupropion	5	1000	Antidepressant	BUP_1000	1	0	0	0	0	0	0	0	0	0	1	22.9354	82.1205	63.8399	-70.0482	-92.3035	41.8142	-7.5	-28.6314
2	bupropion	5	1000	Antidepressant	BUP_1000	1	0	1	0	0	0	0	0	0	0	1	19.9028	-14.8023	-5.49343	27.0473	60.5492	68.2362	1.5	1.74
2	bupropion	5	1000	Antidepressant	BUP_1000	1	0	0	0	0	0	0	0	0	1	1	23.2257	82.4532	72.8399	NaN	-92.0641	NaN	-10.5	NaN
2	bupropion	5	1000	Antidepressant	BUP_1000	1	0	0	0	0	0	0	0	0	0	1	23.2257	55.1654	6.26519	-56.9227	-45.0432	-2.04389	16.5	-49.7175
2	bupropion	5	1000	Antidepressant	BUP_1000	1	0	1	0	0	0	0	0	0	0	1	23.2257	82.4532	29.6177	NaN	-73.1006	-86.552	-2.5	-37.3334
2	bupropion	5	1000	Antidepressant	BUP_1000	1	0	0	0	0	0	0	0	0	1	0	17.8874	82.4532	82.5066	NaN	-95.3447	-86.9884	7.5	-50.0094
2	bupropion	5	1000	Antidepressant	BUP_1000	1	0	1	0	0	0	0	0	0	0	1	9.94116	-5.80299	-4.4101	6.95598	44.448	130.04	4.5	-15.8389
2	bupropion	5	1000	Antidepressant	BUP_1000	1	0	1	0	0	0	0	0	0	0	1	17.9644	82.4532	14.9854	NaN	-68.8159	20.5797	-3.5	-11.8596
2	bupropion	5	1000	Antidepressant	BUP_1000	2	0	0	1	0	0	1	0	0	0	1	12.0072	-0.248447	-10.1354	-26.7724	9.77311	128.088	25	-28.5211
2	bupropion	5	1000	Antidepressant	BUP_1000	2	0	0	1	0	0	1	0	1	0	1	14.7448	-21.9498	-25.2116	-38.7179	142.168	-12.2689	28	-29.3795
2	bupropion	5	1000	Antidepressant	BUP_1000	2	0	1	0	0	0	0	0	0	0	1	1.67801	-21.208	-19.603	-37.6807	46.9729	50.6164	28	-48.8428
2	bupropion	5	1000	Antidepressant	BUP_1000	2	0	0	1	0	0	1	0	0	0	1	15.1566	-20.0696	-24.9588	-37.6352	84.4129	-64.1903	26	-36.8526
2	bupropion	5	1000	Antidepressant	BUP_1000	2	0	1	1	0	0	1	0	0	0	1	5.33907	51.6253	2.82758	NaN	-43.6791	39.5172	-5	-26.1948
2	bupropion	5	1000	Antidepressant	BUP_1000	2	0	1	1	0	0	0	0	1	0	1	-15.374	49.1295	-18.3524	-58.6304	54.1073	-64.6835	-9	-39.5043
2	bupropion	5	1000	Antidepressant	BUP_1000	2	0	1	1	0	0	0	0	1	1	1	15.1566	51.6253	13.5895	NaN	-53.9782	-25.6433	-9	-22.7616
2	bupropion	5	1000	Antidepressant	BUP_1000	2	0	1	1	0	0	0	0	1	0	1	-13.4638	40.81	-6.56636	-65.2987	51.6589	57.7945	NaN	-19.0884
2	bupropion	5	1000	Antidepressant	BUP_1000	3	0	0	1	0	0	1	0	1	0	1	-15.0505	62.5242	47.6437	-50.8261	-64.8667	-77.451	-2.5	-58.2636
2	bupropion	5	1000	Antidepressant	BUP_1000	3	0	1	1	0	0	0	0	1	0	1	NaN	65.6856	59.6437	-66.8235	-88.1737	-75.1335	-11.5	-55.0552
2	bupropion	5	1000	Antidepressant	BUP_1000	3	0	0	1	0	0	0	0	1	0	1	NaN	63.689	65.6437	-63.0933	-74.5916	-84.5217	-10.5	-57.3779
2	bupropion	5	1000	Antidepressant	BUP_1000	3	0	1	1	0	0	1	0	1	0	1	NaN	67.3495	58.6437	NaN	-79.2376	-75.8902	-13.5	-48.4269
2	bupropion	5	1000	Antidepressant	BUP_1000	3	0	1	1	0	0	0	0	1	0	1	10.1611	66.8504	45.3103	-68.4459	-75.8178	-70.5012	-7.5	-68.0642
2	bupropion	5	1000	Antidepressant	BUP_1000	3	0	0	1	0	0	1	0	0	0	1	10.1611	59.0301	24.3103	-59.0981	-63.5064	-68.3582	10.5	-56.0908
2	bupropion	5	1000	Antidepressant	BUP_1000	3	0	0	1	0	0	1	0	1	0	1	-38.564	48.7139	47.3103	-48.6519	-66.8288	-81.5323	16.5	-75.3867
2	bupropion	5	1000	Antidepressant	BUP_1000	3	0	1	1	0	0	1	0	1	0	1	NaN	57.0334	63.3322	-61.7079	-91.14	-76.8603	-7.5	-58.4775
3	clozapine	0	0	NegControl	DMS_0005	1	0	0	0	0	0	0	0	0	1	1	0	-3.70876	0	23.1486	-0.116636	2.88524	-2	26.8162
3	clozapine	0	0	NegControl	DMS_0005	1	0	0	0	0	0	0	0	0	1	1	-15.9033	77.6142	32.2807	NaN	-73.7292	-43.0612	4	46.5106
3	clozapine	0	0	NegControl	DMS_0005	1	0	1	0	0	0	0	0	0	1	1	0	-22.3858	0	49.6767	15.7299	15.1408	-10	4.19504
3	clozapine	0	0	NegControl	DMS_0005	1	0	0	0	0	0	0	0	0	1	1	-27.6353	3.70876	12.987	-20.0137	-45.3193	-92.8302	10	-6.74352
3	clozapine	0	0	NegControl	DMS_0005	1	0	0	1	0	0	0	1	0	1	1	0	-6.67455	0	0	7.81198	-0.824933	-4	11.819
3	clozapine	0	0	NegControl	DMS_0005	1	0	NaN	0	0	0	0	0	0	0	1	-4.4289	13.3164	0	-27.6228	0.116636	0.824933	5	-19.3755
3	clozapine	0	0	NegControl	DMS_0005	1	0	0	0	0	0	0	0	0	1	0	0	-22.3858	0	176.602	86.0592	68.0544	-12	-4.19504
3	clozapine	0	0	NegControl	DMS_0005	1	0	1	1	1	0	0	0	0	1	1	NaN	70.1267	30	-64.0999	-77.6253	-67.1816	2	-50.2807
3	clozapine	0	0	NegControl	DMS_0005	2	0	1	0	0	0	0	0	0	1	1	-21.446	-23.604	-24.1499	0	127.527	-71.8556	-2	16.3717
3	clozapine	0	0	NegControl	DMS_0005	2	0	0	0	0	0	0	0	0	0	1	-34.4053	75.0416	43.1834	NaN	-92.9216	-77.2055	10	-29.061
3	clozapine	0	0	NegControl	DMS_0005	2	0	1	0	0	0	0	0	0	1	1	1.89573	-22.7953	-23.4833	0.712126	97.9071	-82.1691	2	-21.6798
3	clozapine	0	0	NegControl	DMS_0005	2	0	0	0	0	0	0	0	0	1	1	-1.89573	-24.9584	-19.5167	0.158196	66.7806	-87.8705	-3	-5.21432
3	clozapine	0	0	NegControl	DMS_0005	2	0	0	0	0	0	0	0	0	1	1	1.89573	-24.4403	-23.1499	-25.0083	68.6812	-80.6607	9	-28.9002
3	clozapine	0	0	NegControl	DMS_0005	2	0	0	0	0	0	0	0	0	0	1	1.89573	75.0416	27.6358	NaN	-81.3309	-86.2495	-3	52.6253
3	clozapine	0	0	NegControl	DMS_0005	2	0	1	0	0	0	0	0	0	1	1	1.89573	75.0416	55.1834	NaN	-95.0488	-67.868	-3	22.7157
3	clozapine	0	0	NegControl	DMS_0005	2	0	0	0	0	0	0	0	0	1	1	-20.1614	22.7953	19.5167	-69.6272	-66.7806	-90.027	27	5.21432
3	clozapine	0	0	NegControl	DMS_0005	3	0	0	1	1	0	0	0	0	0	0	0	-2.84625	7.66667	0	3.09436	-91.6771	5.5	-21.5312
3	clozapine	0	0	NegControl	DMS_0005	3	0	0	0	0	0	0	0	0	1	1	8.10282	-4.45107	-12	17.1608	136.405	-86.3725	-3.5	32.9575
3	clozapine	0	0	NegControl	DMS_0005	3	0	0	0	0	0	0	0	0	1	1	-24.5592	94.5268	23.3333	NaN	-80.88	-87.8922	-4.5	-24.5797
3	clozapine	0	0	NegControl	DMS_0005	3	0	0	0	0	0	0	0	0	1	0	-29.5767	2.84625	42.3333	-40.725	-84.566	-90.8152	10.5	0
3	clozapine	0	0	NegControl	DMS_0005	3	0	0	0	0	0	0	0	0	1	0	5.06482	-5.30683	-12	57.2427	89.4351	-83.3042	-6.5	7.42396
3	clozapine	0	0	NegControl	DMS_0005	3	0	0	0	0	0	0	0	0	1	1	NaN	59.4186	36	-67.7235	-83.088	-87.9954	3.5	36.4517
3	clozapine	0	0	NegControl	DMS_0005	3	0	0	0	0	0	0	0	0	1	1	-3.98818	36.6233	-7.66667	-65.4093	-3.09436	-94.7054	17.5	-17.9377
3	clozapine	0	0	NegControl	DMS_0005	3	0	0	0	0	0	0	0	0	1	1	9.20716	-5.47322	-12	42.478	158.069	-85.0442	-3.5	NaN
3	clozapine	1	1	Antipsychotic	CLO_001	1	0	0	0	0	0	0	0	0	1	1	-11.6854	75.1184	28.6667	-71.2659	-84.5468	-94.8198	9	-0.236313
3	clozapine	1	1	Antipsychotic	CLO_001	1	0	0	0	0	0	0	0	0	1	1	-4.26966	72.1233	25.6667	-67.7418	-78.1333	-87.3066	21	-29.1093
3	clozapine	1	1	Antipsychotic	CLO_001	1	0	1	0	0	0	0	0	0	1	1	NaN	77.2814	47.6667	-73.453	-84.3178	-93.4746	9	-43.5385
3	clozapine	1	1	Antipsychotic	CLO_001	1	0	0	0	0	0	0	0	0	1	0	NaN	24.7024	56.6667	-64.6754	-86.6518	-91.7984	54	-54.2524
3	clozapine	1	1	Antipsychotic	CLO_001	1	0	1	0	0	0	0	0	0	1	0	NaN	21.8738	38	-62.8546	-83.3775	-89.8868	5	-56.9212
3	clozapine	1	1	Antipsychotic	CLO_001	1	0	0	0	0	0	0	0	0	0	1	0	77.6142	58	NaN	-87.8606	-92.1042	-4	-48.989
3	clozapine	1	1	Antipsychotic	CLO_001	1	0	1	0	0	0	0	0	0	1	1	-6.34371	49.1878	12.3333	-62.9548	-78.4649	-85.3217	47	-49.35
3	clozapine	1	1	Antipsychotic	CLO_001	1	0	1	0	0	0	0	0	0	1	1	NaN	51.0548	79.8561	-59.4824	-92.0026	-79.8347	31	-22.1633
3	clozapine	1	1	Antipsychotic	CLO_001	2	0	0	0	0	0	0	0	0	0	1	NaN	67.3877	22.5167	-79.9258	-87.4722	-92.7335	105	NaN
3	clozapine	1	1	Antipsychotic	CLO_001	2	0	0	0	0	0	0	0	0	1	0	NaN	10.0596	-10.8166	-75.8556	-65.3437	-94.5928	35	-48.2095
3	clozapine	1	1	Antipsychotic	CLO_001	2	0	0	1	0	0	0	0	1	1	1	NaN	59.5674	2.73178	-80.1275	-69.7042	-90.2838	57	-54.0757
3	clozapine	1	1	Antipsychotic	CLO_001	2	0	0	0	0	0	0	0	0	1	1	NaN	49.7504	12.5167	-81.7663	-81.0993	-96.4717	34	-23.2469
3	clozapine	1	1	Antipsychotic	CLO_001	2	0	0	1	1	0	0	0	0	1	1	NaN	-7.38161	-19.2888	-77.8285	-57.2789	-93.0714	30	-62.5715
3	clozapine	1	1	Antipsychotic	CLO_001	2	0	0	0	0	0	0	0	0	0	1	NaN	-17.0154	-13.1651	-72.8806	NaN	-94.2163	39	-58.2106
3	clozapine	1	1	Antipsychotic	CLO_001	2	0	1	1	0	0	0	0	1	1	0	NaN	23.9095	62.0935	-79.0788	-69.0276	-87.6409	57	-23.0552
3	clozapine	1	1	Antipsychotic	CLO_001	2	0	0	0	0	0	0	0	0	1	1	NaN	69.7171	25.1834	-80.7819	-75.8445	-91.2085	37	-21.773
3	clozapine	1	1	Antipsychotic	CLO_001	3	0	1	0	0	0	0	0	0	0	1	NaN	37.1225	38	-70.4404	-84.0943	-98.6512	47.5	-44.1809
3	clozapine	1	1	Antipsychotic	CLO_001	3	0	0	1	1	0	0	0	0	1	1	NaN	76.0576	45.3333	-78.803	-86.2669	-99.7989	99.5	40.5549
3	clozapine	1	1	Antipsychotic	CLO_001	3	0	0	0	0	0	0	0	0	1	1	NaN	71.7314	44.8966	-77.3999	-84.9926	-95.9004	66.5	-40.5732
3	clozapine	1	1	Antipsychotic	CLO_001	3	0	0	0	0	0	0	0	0	1	0	9.20716	94.5268	69	NaN	-90.8909	-95.5913	6.5	-50.5411
3	clozapine	1	1	Antipsychotic	CLO_001	3	0	0	0	0	0	0	0	0	1	0	9.20716	50.0634	42.1463	-71.1292	-81.9758	-99.2713	38.5	24.5438
3	clozapine	1	1	Antipsychotic	CLO_001	3	0	0	0	0	0	0	0	0	1	1	-3.95966	45.7723	37.8069	-71.5211	-76.4203	-88.0423	46.5	2.26791
3	clozapine	1	1	Antipsychotic	CLO_001	3	0	0	0	0	0	0	0	0	1	1	NaN	68.463	35	-73.5908	-74.8977	-93.8574	52.5	7.75371
3	clozapine	1	1	Antipsychotic	CLO_001	3	0	0	1	1	0	0	0	0	0	1	6.26225	71.3987	-8.33333	-77.3845	-58.18	-99.845	44.5	-84.079
3	clozapine	2	3.16	Antipsychotic	CLO_003	1	0	1	0	0	0	0	0	0	0	0	NaN	59.7981	80.7843	-68.2832	-90.3975	88.0395	70	-68.8133
3	clozapine	2	3.16	Antipsychotic	CLO_003	1	0	1	0	0	0	0	0	0	1	1	NaN	68.7956	66.3333	-71.7279	-91.0111	-74.2846	40	-46.563
3	clozapine	2	3.16	Antipsychotic	CLO_003	1	0	0	1	0	0	0	0	1	0	1	NaN	67.9636	58.6667	-69.6071	-84.6552	52.751	26	-64.1341
3	clozapine	2	3.16	Antipsychotic	CLO_003	1	0	1	0	0	0	0	0	0	1	0	NaN	65.9669	85.6667	-70.2748	-91.6774	66.8536	33	-43.2559
3	clozapine	2	3.16	Antipsychotic	CLO_003	1	0	1	0	0	0	0	0	0	1	1	NaN	62.4728	62.4	-67.1778	-91.6461	67.0932	43	-21.0938
3	clozapine	2	3.16	Antipsychotic	CLO_003	1	0	1	0	0	0	0	0	0	0	1	NaN	74.7856	77	-68.2629	-90.8211	-52.751	16	-68.4563
3	clozapine	2	3.16	Antipsychotic	CLO_003	1	0	1	0	0	0	0	0	0	0	0	NaN	77.2814	99.3333	-72.6918	-96.1264	-79.2708	-7	-42.5623
3	clozapine	2	3.16	Antipsychotic	CLO_003	1	0	0	0	0	0	0	0	0	0	1	-25	74.952	66.6667	-70.8636	-90.9606	-74.1599	14	-78.1189
3	clozapine	2	3.16	Antipsychotic	CLO_003	2	0	0	1	1	0	0	0	0	1	0	NaN	75.0416	69.7198	NaN	-96.6166	-72.6544	1	-65.7315
3	clozapine	2	3.16	Antipsychotic	CLO_003	2	0	0	1	1	0	0	0	0	1	0	NaN	75.0416	70.5167	NaN	-90.6029	-64.6086	0	-11.1647
3	clozapine	2	3.16	Antipsychotic	CLO_003	2	0	1	1	1	0	0	0	1	0	1	NaN	73.2113	49.1834	-70.2305	-91.4676	-74.1321	11	-66.6748
3	clozapine	2	3.16	Antipsychotic	CLO_003	2	0	0	0	0	0	0	0	0	1	1	NaN	66.3894	71.8501	-79.7067	-90.2741	-60.2652	29	-72.5463
3	clozapine	2	3.16	Antipsychotic	CLO_003	2	0	0	0	0	0	0	0	0	1	1	NaN	26.7887	-4.14994	-78.9516	-66.9129	-64.5148	97	27.486
3	clozapine	2	3.16	Antipsychotic	CLO_003	2	0	0	1	0	0	0	0	1	1	1	NaN	74.5424	57.5167	-82.3192	-88.9065	-64.1085	34	-16.2533
3	clozapine	2	3.16	Antipsychotic	CLO_003	2	0	0	1	0	0	0	0	1	0	0	NaN	64.2263	71.1834	-81.6266	-88.5707	-95.6622	30	17.8052
3	clozapine	2	3.16	Antipsychotic	CLO_003	2	0	0	1	1	0	0	0	0	1	1	NaN	75.0416	64.8501	NaN	-86.6135	-81.8424	14	-4.03247
3	clozapine	2	3.16	Antipsychotic	CLO_003	3	0	1	0	0	0	0	0	0	1	1	NaN	94.5268	76.3333	NaN	-92.7105	-90.9503	1.5	17.7138
3	clozapine	2	3.16	Antipsychotic	CLO_003	3	0	0	0	0	0	0	0	0	1	1	NaN	73.1853	NaN	-76.2043	-56.5134	-87.8188	56.5	16.5153
3	clozapine	2	3.16	Antipsychotic	CLO_003	3	0	0	0	0	0	0	0	0	0	0	NaN	17.6997	33.6667	-75.2293	-76.2276	-80.992	80.5	-90.8934
3	clozapine	2	3.16	Antipsychotic	CLO_003	3	0	0	0	0	0	0	0	0	0	1	NaN	86.5401	49.5917	-79.629	-80.9823	-85.3232	25.5	-66.1063
3	clozapine	2	3.16	Antipsychotic	CLO_003	3	0	1	0	0	0	0	0	0	0	0	NaN	94.5268	82.6667	NaN	-94.479	-70.2231	-5.5	-38.6435
3	clozapine	2	3.16	Antipsychotic	CLO_003	3	0	1	0	0	0	0	0	0	0	1	NaN	94.5268	86.3333	NaN	-89.298	-84.1019	-4.5	-8.13694
3	clozapine	2	3.16	Antipsychotic	CLO_003	3	0	0	1	0	0	1	0	1	1	1	NaN	76.8895	56	-76.644	-90.2661	-90.5467	47.5	6.41776
3	clozapine	2	3.16	Antipsychotic	CLO_003	3	0	0	0	0	0	0	0	0	0	1	-30.7632	90.6998	74	-75.9213	-83.6422	-89.0907	27.5	7.06112
3	clozapine	3	10	Antipsychotic	CLO_010	1	0	1	0	0	0	0	0	0	0	0	NaN	74.952	98.9619	NaN	-97.9081	-88.239	-11	-22.8929
3	clozapine	3	10	Antipsychotic	CLO_010	1	0	1	1	0	0	0	0	1	0	1	NaN	53.8205	69	-66.8474	-88.8993	-81.3026	33	-47.8173
3	clozapine	3	10	Antipsychotic	CLO_010	1	0	1	1	0	0	0	0	1	0	0	NaN	73.7872	91	-70.2128	-92.2617	-88.9086	3	-44.1178
3	clozapine	3	10	Antipsychotic	CLO_010	1	0	1	0	0	0	0	0	0	0	0	NaN	73.7872	87.6667	-61.5078	-92.4541	-90.6061	-1	-55.113
3	clozapine	3	10	Antipsychotic	CLO_010	1	0	1	0	0	0	0	0	0	0	1	NaN	72.7889	85.6667	-70.6141	-93.8218	-91.6053	26	-68.2493
3	clozapine	3	10	Antipsychotic	CLO_010	1	0	1	1	0	0	0	0	1	0	0	-100	73.6208	87.6667	-70.4472	-93.4933	-83.0956	8	-55.2409
3	clozapine	3	10	Antipsychotic	CLO_010	1	0	1	0	0	0	0	0	0	0	1	NaN	74.4528	69.3333	-67.8528	-91.1625	-84.2047	33	-51.9793
3	clozapine	3	10	Antipsychotic	CLO_010	1	0	1	0	0	0	0	0	0	0	1	NaN	66.9653	33.1034	-61.0627	NaN	-78.3069	44	59.9692
3	clozapine	3	10	Antipsychotic	CLO_010	2	0	0	1	1	0	0	0	0	0	1	NaN	75.0416	65.8501	NaN	-86.7034	-88.7645	0	-35.0869
3	clozapine	3	10	Antipsychotic	CLO_010	2	0	0	1	0	0	0	0	1	0	1	NaN	74.376	42.5167	-80.6873	-85.5605	-91.1396	15	-51.5464
3	clozapine	3	10	Antipsychotic	CLO_010	2	0	0	1	0	0	0	0	1	0	0	NaN	55.9068	61.5167	-79.3028	-84.5723	-93.5943	22	-67.026
3	clozapine	3	10	Antipsychotic	CLO_010	2	0	1	0	0	0	0	0	0	1	0	NaN	55.9068	72.601	NaN	-94.4455	-88.9138	-5	-61.5276
3	clozapine	3	10	Antipsychotic	CLO_010	2	0	0	1	1	0	0	0	0	0	0	NaN	73.8552	72.5167	-81.6667	-93.2479	-90.762	17	-7.85499
3	clozapine	3	10	Antipsychotic	CLO_010	2	0	1	1	0	0	1	0	1	0	1	NaN	66.223	35.8501	-79.3019	-76.4397	-84.2572	38	-60.3699
3	clozapine	3	10	Antipsychotic	CLO_010	2	0	1	1	1	0	0	0	1	0	1	NaN	69.3844	56.1834	-81.1451	-83.4848	-83.5381	49	-18.2461
3	clozapine	3	10	Antipsychotic	CLO_010	2	0	0	1	0	0	0	0	1	1	1	NaN	64.9236	26.9916	-81.1787	-82.4773	-94.7451	36	-12.9401
3	clozapine	3	10	Antipsychotic	CLO_010	3	0	0	1	1	0	0	0	0	0	0	NaN	94.5268	81.6667	NaN	-90.1558	-99.69	12.5	-69.1144
3	clozapine	3	10	Antipsychotic	CLO_010	3	0	0	1	0	0	0	0	1	0	1	NaN	89.3687	69.3333	-75.73	-87.6328	NaN	8.5	66.2835
3	clozapine	3	10	Antipsychotic	CLO_010	3	0	0	1	0	0	0	0	1	0	0	NaN	94.5268	77	NaN	-89.7589	-98.1616	-4.5	88.3099
3	clozapine	3	10	Antipsychotic	CLO_010	3	0	0	1	0	1	0	0	0	0	0	NaN	94.5268	88	NaN	-98.348	-99.995	-7.5	-69.3791
3	clozapine	3	10	Antipsychotic	CLO_010	3	0	0	0	0	0	0	0	0	0	0	NaN	94.5268	81.3333	NaN	-91.4271	-90.2498	-1.5	43.8092
3	clozapine	3	10	Antipsychotic	CLO_010	3	0	0	1	0	0	0	0	1	0	1	NaN	84.377	73.6667	-76.7055	-86.0389	-85.3647	15.5	-15.0463
3	clozapine	3	10	Antipsychotic	CLO_010	3	0	0	1	0	0	0	0	1	0	1	NaN	88.8695	52.3333	-78.7198	-88.1509	-92.7137	33.5	-22.4121
3	clozapine	3	10	Antipsychotic	CLO_010	3	0	0	1	0	0	0	0	1	0	1	NaN	NaN	22	-73.8877	-77.59	-87.0641	62.5	34.7914
3	clozapine	4	31.6	Antipsychotic	CLO_030	1	0	0	1	0	0	1	0	0	0	0	NaN	77.6142	88.6667	NaN	-92.8223	29.7111	-3	-24.1523
3	clozapine	4	31.6	Antipsychotic	CLO_030	1	0	0	1	0	0	1	0	0	0	0	NaN	77.6142	88.4058	NaN	-92.0822	48.3971	-6	-41.9834
3	clozapine	4	31.6	Antipsychotic	CLO_030	1	0	0	1	0	0	1	0	0	0	1	NaN	77.6142	70.3333	NaN	-87.1575	-57.4863	-1	-68.4535
3	clozapine	4	31.6	Antipsychotic	CLO_030	1	0	1	1	0	1	0	0	0	0	0	NaN	77.6142	99.6667	NaN	-98.9632	-80.1001	-11	-53.7577
3	clozapine	4	31.6	Antipsychotic	CLO_030	1	0	0	1	0	0	1	0	0	0	0	NaN	77.6142	97.1831	NaN	-97.2759	32.7674	-8	-59.6363
3	clozapine	4	31.6	Antipsychotic	CLO_030	1	0	0	1	0	0	0	0	1	0	0	NaN	77.6142	99	NaN	-96.3928	-70.3372	-11	-40.6932
3	clozapine	4	31.6	Antipsychotic	CLO_030	1	0	0	1	0	1	1	0	0	0	1	NaN	77.6142	73.3333	NaN	-91.6459	-29.7111	-3	-36.7359
3	clozapine	4	31.6	Antipsychotic	CLO_030	1	0	1	1	0	1	0	0	0	1	0	NaN	77.6142	90.3333	NaN	-96.5645	50.3333	-6	9.55955
3	clozapine	4	31.6	Antipsychotic	CLO_030	2	0	1	1	0	1	0	0	0	0	0	NaN	75.0416	65.5167	NaN	-96.3454	-79.0327	-1	NaN
3	clozapine	4	31.6	Antipsychotic	CLO_030	2	0	0	1	0	0	0	0	1	0	0	NaN	75.0416	73.5167	NaN	-94.4034	-78.1321	-3	-71.1362
3	clozapine	4	31.6	Antipsychotic	CLO_030	2	0	0	1	0	0	0	0	1	0	0	NaN	75.0416	75.8501	NaN	-96.3277	-84.7999	-6	-52.1714
3	clozapine	4	31.6	Antipsychotic	CLO_030	2	0	0	1	0	1	0	0	0	1	0	NaN	71.2146	64.5167	-79.1939	-87.7982	-90.352	13	-36.8368
3	clozapine	4	31.6	Antipsychotic	CLO_030	2	0	0	1	0	1	1	0	0	0	0	NaN	70.8819	66.1949	-67.035	-87.9832	-84.9223	12	-19.799
3	clozapine	4	31.6	Antipsychotic	CLO_030	2	0	0	1	0	0	0	0	1	1	1	1.89573	71.4883	58.9826	-76.4272	-88.6378	-80.8729	10	12.9244
3	clozapine	4	31.6	Antipsychotic	CLO_030	2	0	0	1	0	1	0	0	0	0	1	NaN	63.0616	35.5674	-80.0435	-68.4353	-85.6525	46	-23.3751
3	clozapine	4	31.6	Antipsychotic	CLO_030	2	0	1	1	1	0	0	0	1	0	0	NaN	63.0616	75.8501	NaN	-94.1558	-74.2237	-6	-16.0085
3	clozapine	4	31.6	Antipsychotic	CLO_030	3	0	0	1	1	0	0	0	0	0	1	NaN	91.6982	66	-69.7896	-90.528	-88.8669	2.5	-34.2341
3	clozapine	4	31.6	Antipsychotic	CLO_030	3	0	0	1	0	0	0	0	1	0	0	NaN	91.6982	87.3333	NaN	-97.2153	-79.2835	-6.5	-44.6116
3	clozapine	4	31.6	Antipsychotic	CLO_030	3	0	0	1	0	0	0	0	1	0	1	-56.6852	94.5268	68.3333	NaN	-85.6909	-84.0917	-1.5	5.63673
3	clozapine	4	31.6	Antipsychotic	CLO_030	3	0	0	1	0	0	0	0	1	0	0	NaN	94.5268	85.6667	NaN	-95.8901	-87.1809	-6.5	2.74401
3	clozapine	4	31.6	Antipsychotic	CLO_030	3	0	0	1	0	0	0	0	1	0	1	NaN	67.2389	NaN	-75.6151	-68.3344	-92.9846	50.5	-27.615
3	clozapine	4	31.6	Antipsychotic	CLO_030	3	0	0	1	1	0	0	0	1	0	0	NaN	67.2389	85	NaN	-95.3743	-90.6065	-3.5	11.871
3	clozapine	4	31.6	Antipsychotic	CLO_030	3	0	0	1	0	0	1	0	1	0	0	NaN	94.5268	81	NaN	-93.8897	-85.4055	-6.5	-48.0501
3	clozapine	4	31.6	Antipsychotic	CLO_030	3	0	0	1	0	0	0	0	1	1	0	NaN	88.5368	78.3333	-80.0433	-91.725	-91.6729	28.5	-15.3396
3	clozapine	5	100	Antipsychotic	CLO_100	1	0	0	1	1	0	0	0	0	0	0	NaN	77.6142	100	NaN	-98.5485	-91.8015	-10	NaN
3	clozapine	5	100	Antipsychotic	CLO_100	1	0	0	1	0	1	0	0	0	0	0	NaN	77.6142	100	NaN	-99.12	-90.4751	-12	-82.9446
3	clozapine	5	100	Antipsychotic	CLO_100	1	0	0	1	0	1	0	0	0	0	0	NaN	77.6142	100	NaN	-97.8875	-94.2408	-12	NaN
3	clozapine	5	100	Antipsychotic	CLO_100	1	0	1	NaN	NaN	NaN	NaN	NaN	NaN	0	0	NaN	77.6142	97.6471	NaN	-97.003	-96.121	-8	NaN
3	clozapine	5	100	Antipsychotic	CLO_100	1	0	0	1	1	1	0	0	0	0	0	-19.1011	77.6142	100	NaN	-96.6129	-92.74	-12	6.43289
3	clozapine	5	100	Antipsychotic	CLO_100	1	0	0	NaN	NaN	NaN	NaN	NaN	NaN	0	1	NaN	77.6142	83.871	NaN	-94.6567	-91.3635	8	NaN
3	clozapine	5	100	Antipsychotic	CLO_100	1	0	0	1	0	1	0	0	0	0	1	NaN	67.7972	75	-67.1635	-84.4182	-83.7416	3	NaN
3	clozapine	5	100	Antipsychotic	CLO_100	1	0	0	1	0	1	0	0	0	0	0	NaN	67.7972	100	NaN	-99.2982	NaN	-12	NaN
3	clozapine	5	100	Antipsychotic	CLO_100	2	0	1	1	1	0	0	0	0	0	0	NaN	NaN	75.8501	NaN	-99.4508	-88.2145	-6	-47.9628
3	clozapine	5	100	Antipsychotic	CLO_100	2	0	0	1	0	0	1	0	1	0	1	1.89573	74.2097	33.8501	-75.5939	-69.9713	-94.2032	17	-68.801
3	clozapine	5	100	Antipsychotic	CLO_100	2	0	0	1	0	1	0	0	0	0	0	NaN	75.0416	75.8501	NaN	-97.9767	-90.3308	1	NaN
3	clozapine	5	100	Antipsychotic	CLO_100	2	0	0	1	0	1	0	0	0	0	0	NaN	75.0416	75.8501	NaN	-99.9617	-95.2751	-4	NaN
3	clozapine	5	100	Antipsychotic	CLO_100	2	0	0	1	1	0	0	0	0	0	1	NaN	75.0416	51.1834	NaN	-81.4732	NaN	2	-24.0297
3	clozapine	5	100	Antipsychotic	CLO_100	2	0	0	1	0	0	1	0	1	0	1	NaN	67.7205	49.1834	-79.5521	-83.8443	-93.6485	11	28.7167
3	clozapine	5	100	Antipsychotic	CLO_100	2	0	0	1	1	1	0	0	0	0	0	NaN	70.7155	68.941	-79.8155	-90.862	-94.0323	-1	-20.0685
3	clozapine	5	100	Antipsychotic	CLO_100	2	0	0	0	0	0	0	0	0	0	0	NaN	75.0416	63.1834	NaN	-95.8289	-91.3486	0	NaN
3	clozapine	5	100	Antipsychotic	CLO_100	3	0	0	NaN	NaN	NaN	NaN	NaN	NaN	0	0	9.20716	88.5368	88	NaN	-96.8861	-97.2004	-7.5	-29.6075
3	clozapine	5	100	Antipsychotic	CLO_100	3	0	0	1	0	0	0	0	1	0	0	NaN	91.6982	88	-79.5642	-95.4485	-95.6828	-4.5	-20.667
3	clozapine	5	100	Antipsychotic	CLO_100	3	0	0	1	0	1	0	0	1	0	0	NaN	91.6982	88	NaN	-98.2955	-97.5376	-7.5	-34.4529
3	clozapine	5	100	Antipsychotic	CLO_100	3	0	0	1	1	1	0	0	0	0	0	NaN	94.5268	80.6667	NaN	-88.472	-96.2031	-4.5	-41.8769
3	clozapine	5	100	Antipsychotic	CLO_100	3	0	0	1	0	1	0	0	0	0	0	-13.8613	94.5268	88	NaN	-98.9428	-97.6004	-7.5	-75.5894
3	clozapine	5	100	Antipsychotic	CLO_100	3	0	0	1	0	0	0	0	1	1	0	-62.207	89.8679	88	-79.5118	-95.1505	-95.3068	3.5	-30.3679
3	clozapine	5	100	Antipsychotic	CLO_100	3	0	0	1	1	0	0	0	0	0	0	-8.50895	94.5268	87.6667	NaN	-96.9924	-96.7448	-1.5	-24.7174
3	clozapine	5	100	Antipsychotic	CLO_100	3	0	0	1	1	1	0	0	0	0	0	NaN	94.5268	88	NaN	-98.4331	-95.6096	-7.5	-24.6223
4	fenobam	0	0	NegControl	DMS_0005	1	0	0	0	0	0	0	0	0	1	1	14.2629	-14.2189	-3.15789	169.806	195.579	111.555	-18.5	15.1087
4	fenobam	0	0	NegControl	DMS_0005	1	0	0	0	0	0	0	0	0	1	1	NaN	85.4483	65.5088	-66.5574	-91.8082	-64.6691	0.5	-13.8516
4	fenobam	0	0	NegControl	DMS_0005	1	0	0	0	0	0	0	0	0	1	1	-57.4551	53.6679	36.1754	-46.55	-42.2584	-42.4109	25.5	2.4818
4	fenobam	0	0	NegControl	DMS_0005	1	0	0	0	0	0	0	0	0	0	1	-19.2275	-5.23793	0	4.21016	8.88323	21.6308	-0.5	-6.6921
4	fenobam	0	0	NegControl	DMS_0005	1	0	0	0	0	0	0	0	0	1	0	0	-2.05163	5.52266	80.0217	-8.88323	-21.6308	-6.5	27.7752
4	fenobam	0	0	NegControl	DMS_0005	1	0	0	0	0	0	0	0	0	1	1	-2.11262	2.05163	-2.76879	-4.21016	23.9013	23.4719	0.5	-2.4818
4	fenobam	0	0	NegControl	DMS_0005	1	0	0	0	0	0	0	0	0	1	1	14.0408	-13.4237	-3.15789	125.49	160.473	77.9684	-18.5	170.241
4	fenobam	0	0	NegControl	DMS_0005	1	0	1	0	0	0	0	0	0	1	0	18.9375	78.9509	NaN	-52.8966	-93.8597	-93.6092	1.5	-9.16722
4	fenobam	0	0	NegControl	DMS_0005	2	0	0	1	1	0	0	0	0	1	0	0.251221	-0.90843	-9.44689	-9.57779	37.4648	80.0979	18	6.8843
4	fenobam	0	0	NegControl	DMS_0005	2	0	0	1	0	0	0	0	1	1	1	-0.251221	-2.52135	5.66667	-2.59354	-7.3324	50.946	24	-17.7493
4	fenobam	0	0	NegControl	DMS_0005	2	0	0	0	0	0	0	0	0	1	1	-2.45827	-41.9206	-23	219.3	550.582	54.4098	-11	-16.8518
4	fenobam	0	0	NegControl	DMS_0005	2	0	0	0	0	0	0	0	0	1	1	-20.9979	-40.6219	-22.6296	103.488	365.057	92.1024	-6	5.6789
4	fenobam	0	0	NegControl	DMS_0005	2	0	1	0	0	0	0	0	0	1	1	8.3797	58.0794	-5.66667	NaN	7.3324	14.0025	-6	-5.6789
4	fenobam	0	0	NegControl	DMS_0005	2	0	0	0	0	0	0	0	0	1	1	NaN	33.2873	11	-42.5443	-16.7756	-19.437	1	-31.7977
4	fenobam	0	0	NegControl	DMS_0005	2	0	1	0	0	0	0	0	0	1	1	8.3797	58.0794	26.3333	NaN	-40.0976	-48.2937	-1	39.962
4	fenobam	0	0	NegControl	DMS_0005	2	0	1	0	0	0	0	0	0	1	1	NaN	0.90843	23.3964	2.59354	-63.9798	-35.1613	30	111.453
4	fenobam	0	0	NegControl	DMS_0005	3	0	0	0	0	0	0	0	0	1	1	-16.4716	-0.998336	-1.16667	-3.02241	-4.4641	-49.4605	-3	-30.2128
4	fenobam	0	0	NegControl	DMS_0005	3	0	0	0	0	0	0	0	0	1	0	2.06422	-0.998336	1.16667	22.5629	7.1826	80.5644	-2	60.773
4	fenobam	0	0	NegControl	DMS_0005	3	0	0	0	0	0	0	0	0	1	1	NaN	41.5973	2.83333	-72.1204	-68.6445	24.3897	24	4.74232
4	fenobam	0	0	NegControl	DMS_0005	3	0	0	0	0	0	0	0	0	0	1	0	7.48752	-1.16667	-14.0804	8.95818	-7.56245	4	3.67044
4	fenobam	0	0	NegControl	DMS_0005	3	0	0	0	0	0	0	0	0	1	1	-6.88878	-0.998336	-1.16667	14.1049	18.8212	-27.1108	-3	-6.27273
4	fenobam	0	0	NegControl	DMS_0005	3	0	1	0	0	0	0	0	0	1	1	2.06422	0.499168	-1.16667	16.0614	4.4641	35.4819	-2	-7.14473
4	fenobam	0	0	NegControl	DMS_0005	3	0	0	0	0	0	0	0	0	0	0	0.891068	-0.499168	2.16667	3.02241	-11.5366	-64.0344	2	-3.67044
4	fenobam	0	0	NegControl	DMS_0005	3	0	0	0	0	0	0	0	0	1	1	-2.64262	29.5164	15.6333	-64.7127	-75.7555	92.2685	20	26.9233
4	fenobam	1	1	Anxiolytic	FEN_001	1	0	0	0	0	0	0	0	0	1	1	7.41437	-7.52748	-3.15789	64.81	172.694	-51.9663	-14.5	49.6128
4	fenobam	1	1	Anxiolytic	FEN_001	1	0	0	0	0	0	0	0	0	0	1	29.5895	-1.06104	-3.15789	26.3919	70.7495	-78.7711	-11.5	-10.7985
4	fenobam	1	1	Anxiolytic	FEN_001	1	0	0	0	0	0	0	0	0	1	1	32.8594	13.2353	-3.15789	-19.582	58.3318	129.48	-8.5	25.4365
4	fenobam	1	1	Anxiolytic	FEN_001	1	0	0	0	0	0	0	0	0	1	1	6.22629	-9.6271	2.5975	45.8137	40.5675	69.7278	-5.5	22.7173
4	fenobam	1	1	Anxiolytic	FEN_001	1	0	0	0	0	0	0	0	0	1	1	-4.75922	-2.2389	7.91353	-11.737	-29.4089	67.1537	-2.5	-26.1149
4	fenobam	1	1	Anxiolytic	FEN_001	1	0	0	0	0	0	0	0	0	1	1	-4.31138	63.6513	47.8421	-50.106	-85.2959	79.5986	-1.5	-77.5009
4	fenobam	1	1	Anxiolytic	FEN_001	1	0	0	0	0	0	0	0	0	1	1	32.8594	85.7811	43.1754	NaN	-81.4118	-89.3721	-16.5	-20.4194
4	fenobam	1	1	Anxiolytic	FEN_001	1	0	0	0	0	0	0	0	0	1	0	16.4654	8.85799	11.4488	21.7421	45.2635	126.091	-6.5	41.9739
4	fenobam	1	1	Anxiolytic	FEN_001	2	0	0	0	0	0	0	0	0	1	1	4.44602	-23.935	-21.5401	-4.52139	247.477	101.093	10	5.09156
4	fenobam	1	1	Anxiolytic	FEN_001	2	0	1	0	0	0	0	0	0	1	1	-13.418	-38.2601	-21.6207	69.6189	194.924	149.234	-4	16.9042
4	fenobam	1	1	Anxiolytic	FEN_001	2	0	0	0	0	0	0	0	0	1	1	1.75441	45.7665	4.5	-33.9279	-37.3773	-11.4257	3	35.7327
4	fenobam	1	1	Anxiolytic	FEN_001	2	0	0	0	0	0	0	0	0	1	0	-10.8331	-41.9206	-22.6667	231.892	524.842	-80.4781	-9	-4.96293
4	fenobam	1	1	Anxiolytic	FEN_001	2	0	0	0	0	0	0	0	0	1	1	5.78747	-25.709	-23	157.705	201.808	-78.2176	-4	-2.25321
4	fenobam	1	1	Anxiolytic	FEN_001	2	0	0	0	0	0	0	0	0	1	1	8.3797	-16.4631	-19.3333	17.9179	264.503	-97.1168	2	36.3073
4	fenobam	1	1	Anxiolytic	FEN_001	2	0	0	0	0	0	0	0	0	1	1	-4.5347	-41.2415	-23	154.857	426.255	-7.3206	-5	-15.6678
4	fenobam	1	1	Anxiolytic	FEN_001	2	0	0	0	0	0	0	0	0	1	1	-17.3057	-40.3249	-23	96.8348	352.095	-39.8143	-8	-12.4889
4	fenobam	1	1	Anxiolytic	FEN_001	3	0	0	0	0	0	0	0	0	1	1	2.06422	-0.256221	-1.16667	7.66297	13.0242	-13.1273	-1	105.558
4	fenobam	1	1	Anxiolytic	FEN_001	3	0	0	0	0	0	0	0	0	1	1	-11.0418	0.425151	-1.16667	-1.39985	-2.10626	-16.7217	1	51.9385
4	fenobam	1	1	Anxiolytic	FEN_001	3	0	0	0	0	0	0	0	0	1	1	-2.81257	30.6343	12.691	-72.2964	-59.0737	17.3604	NaN	64.4802
4	fenobam	1	1	Anxiolytic	FEN_001	3	0	0	0	0	0	0	0	0	1	1	2.06422	7.21595	-1.16667	-32.1008	-19.1398	-77.5571	2	12.369
4	fenobam	1	1	Anxiolytic	FEN_001	3	0	0	0	0	0	0	0	0	1	0	2.06422	16.8074	20.7846	-29.4559	-64.0141	-92.6222	15	50.1858
4	fenobam	1	1	Anxiolytic	FEN_001	3	0	0	0	0	0	0	0	0	0	1	0.0119905	-0.420301	-1.16667	3.49375	17.297	-87.1031	-2	-4.7044
4	fenobam	1	1	Anxiolytic	FEN_001	3	0	0	0	0	0	0	0	0	1	0	2.06422	0.983646	0.557471	11.0742	-23.1763	-78.27	6	5.09721
4	fenobam	1	1	Anxiolytic	FEN_001	3	0	0	0	0	0	0	0	0	1	1	2.06422	1.79496	-0.373016	-40.3474	-18.6344	-93.259	9	-1.05197
4	fenobam	2	3.16	Anxiolytic	FEN_003	1	0	0	1	1	0	0	0	0	1	1	19.8077	30.4239	26.4973	-21.2638	-39.0437	-42.5743	20.5	20.0512
4	fenobam	2	3.16	Anxiolytic	FEN_003	1	0	0	0	0	0	0	0	0	0	0	32.8594	-14.2189	-0.290511	171.727	108.826	-39.7174	-18.5	-37.2712
4	fenobam	2	3.16	Anxiolytic	FEN_003	1	0	0	0	0	0	0	0	0	1	1	-11.6261	13.5107	8.84211	31.2361	-4.42897	209.396	-0.5	-16.7306
4	fenobam	2	3.16	Anxiolytic	FEN_003	1	0	0	0	0	0	0	0	0	1	1	21.2024	43.019	16.1754	-21.4001	-58.3631	188.922	4.5	-44.3832
4	fenobam	2	3.16	Anxiolytic	FEN_003	1	0	0	0	0	0	0	0	0	1	0	3.15264	5.23961	10.5088	3.24775	-12.0417	31.9211	-0.5	-38.3961
4	fenobam	2	3.16	Anxiolytic	FEN_003	1	0	0	0	0	0	0	0	0	0	1	18.0972	3.7121	-1.49123	26.096	44.2013	-23.7763	-2.5	65.6488
4	fenobam	2	3.16	Anxiolytic	FEN_003	1	0	0	0	0	0	0	0	0	1	0	-2.66929	22.5531	45.1754	-29.1291	-72.729	-0.295743	15.5	1.36007
4	fenobam	2	3.16	Anxiolytic	FEN_003	1	0	0	0	0	0	0	0	0	1	1	15.9831	15.7982	-2.74637	1.39919	54.4195	0.295743	0.5	50.6431
4	fenobam	2	3.16	Anxiolytic	FEN_003	2	0	0	0	0	0	0	0	0	1	1	-31.6477	-34.4331	-23	36.784	289.792	20.4914	2	1.44132
4	fenobam	2	3.16	Anxiolytic	FEN_003	2	0	0	0	0	0	0	0	0	1	1	-9.519	-41.0294	-23	143.424	352.317	58.7277	-9	-29.0543
4	fenobam	2	3.16	Anxiolytic	FEN_003	2	0	0	0	0	0	0	0	0	1	0	8.3797	-41.9206	-23	235.211	499.873	-13.8103	-11	-27.9841
4	fenobam	2	3.16	Anxiolytic	FEN_003	2	0	0	0	0	0	0	0	0	1	1	-7.20749	-27.9439	-20.153	31.3856	415.111	129.48	3	-40.4297
4	fenobam	2	3.16	Anxiolytic	FEN_003	2	0	0	0	0	0	0	0	0	1	1	8.3797	-41.9206	-23	210.022	560.112	167.652	-9	-36.0731
4	fenobam	2	3.16	Anxiolytic	FEN_003	2	0	0	0	0	0	0	0	0	1	0	6.63381	-35.3187	-18.3333	87.0337	153.624	91.2279	1	-3.22146
4	fenobam	2	3.16	Anxiolytic	FEN_003	2	0	0	0	0	0	0	0	0	0	1	-19.8987	-36.6664	-20.0909	7.67176	174.078	182.096	-1	NaN
4	fenobam	2	3.16	Anxiolytic	FEN_003	2	0	0	0	0	0	0	0	0	1	1	4.49048	-41.9206	-23	178.253	426.116	97.8656	-11	-58.1311
4	fenobam	2	3.16	Anxiolytic	FEN_003	3	0	0	0	0	0	0	0	0	1	0	2.06422	-0.998336	-1.16667	34.2008	15.3919	99.5276	-3	11.5031
4	fenobam	2	3.16	Anxiolytic	FEN_003	3	0	0	0	0	0	0	0	0	1	1	NaN	26.6223	14.9172	-71.0833	-71.0525	160.626	31	27.3248
4	fenobam	2	3.16	Anxiolytic	FEN_003	3	0	0	0	0	0	0	0	0	1	0	-0.233434	5.49085	42.8333	-58.3929	-92.0694	198.986	20	10.3087
4	fenobam	2	3.16	Anxiolytic	FEN_003	3	0	0	0	0	0	0	0	0	1	1	-1.27954	2.43127	0.506974	-44.6919	-17.3037	38.7994	4	-10.5451
4	fenobam	2	3.16	Anxiolytic	FEN_003	3	0	0	0	0	0	0	0	0	0	0	-5.69505	-0.998336	1.25269	-28.7688	-41.5314	208.25	2	70.1483
4	fenobam	2	3.16	Anxiolytic	FEN_003	3	0	0	0	0	0	0	0	0	1	1	NaN	NaN	27.1092	-70.3455	-78.496	55.2976	NaN	11.9249
4	fenobam	2	3.16	Anxiolytic	FEN_003	3	0	0	0	0	0	0	0	0	0	0	2.06422	-0.998336	-0.656463	11.9114	-13.1568	93.0163	-2	9.86915
4	fenobam	2	3.16	Anxiolytic	FEN_003	3	0	0	0	0	0	0	0	0	0	0	2.06422	-0.764691	-1.16667	8.61004	4.70165	162.318	-2	114.94
4	fenobam	3	10	Anxiolytic	FEN_010	1	0	0	0	0	0	0	0	0	1	1	24.7283	74.1338	47.1869	-46.9227	-76.3112	143.382	NaN	NaN
4	fenobam	3	10	Anxiolytic	FEN_010	1	0	1	0	0	0	0	0	0	1	1	32.8594	85.7811	65.8421	NaN	-88.3507	61.6207	-17.5	-11.0812
4	fenobam	3	10	Anxiolytic	FEN_010	1	0	0	0	0	0	0	0	0	1	1	24.7983	-14.2189	-1.90266	77.7133	123.686	41.2576	-15.5	28.5227
4	fenobam	3	10	Anxiolytic	FEN_010	1	0	1	0	0	0	0	0	0	0	1	32.8594	-6.94313	-1.82456	46.5676	112.629	165.656	-6.5	13.8173
4	fenobam	3	10	Anxiolytic	FEN_010	1	0	1	0	0	0	0	0	0	1	1	21.2533	3.24987	-3.15789	107.083	100.148	90.5592	-13.5	-57.8236
4	fenobam	3	10	Anxiolytic	FEN_010	1	0	0	0	0	0	0	0	0	1	1	30.3216	-14.2189	-3.15789	140.784	149.753	84.4413	-20.5	53.4965
4	fenobam	3	10	Anxiolytic	FEN_010	1	0	0	0	0	0	0	0	0	1	0	12.4793	-12.8878	45.4135	65.5998	82.7633	169.632	-7.5	-8.65257
4	fenobam	3	10	Anxiolytic	FEN_010	1	0	0	0	0	0	0	0	0	1	1	8.53303	-14.2189	-3.15789	139.261	194.723	168.726	-21.5	14.0151
4	fenobam	3	10	Anxiolytic	FEN_010	2	0	0	0	0	0	0	0	0	0	1	-17.9152	-39.2989	-23	115.34	426.515	55.9806	-6	-6.0656
4	fenobam	3	10	Anxiolytic	FEN_010	2	0	0	0	0	0	0	0	0	1	1	8.3797	-37.5984	-19.9466	45.935	216.968	145.434	4	-3.61614
4	fenobam	3	10	Anxiolytic	FEN_010	2	0	0	0	0	0	0	0	0	1	1	-7.12112	-35.5979	-21.9286	41.3369	164.972	-48.424	5	2.21164
4	fenobam	3	10	Anxiolytic	FEN_010	2	0	0	0	0	0	0	0	0	1	1	-24.495	-27.0306	-20	66.9477	341.418	106.218	6	-16.1441
4	fenobam	3	10	Anxiolytic	FEN_010	2	0	0	0	0	0	0	0	0	1	1	-8.8041	-37.7175	-22.2095	27.5793	286.523	97.6652	5	-27.7543
4	fenobam	3	10	Anxiolytic	FEN_010	2	0	0	0	0	0	0	0	0	1	1	8.3797	-38.2576	-23	91.024	398.133	47.4951	-4	-32.9259
4	fenobam	3	10	Anxiolytic	FEN_010	2	0	0	0	0	0	0	0	0	1	1	-19.5226	-40.0688	-23	111.12	434.167	170.637	-2	-1.14459
4	fenobam	3	10	Anxiolytic	FEN_010	2	0	0	0	0	0	0	0	0	0	1	-20.5498	-35.782	-23	105.475	470.601	207.937	-1	-11.5983
4	fenobam	3	10	Anxiolytic	FEN_010	3	0	0	0	0	0	0	0	0	1	1	2.06422	2.40166	-1.16667	-22.6597	-18.4672	114.353	1	58.4609
4	fenobam	3	10	Anxiolytic	FEN_010	3	0	0	0	0	0	0	0	0	0	1	2.06422	3.23178	-1.16667	16.0295	18.7466	79.8806	-1	-17.7014
4	fenobam	3	10	Anxiolytic	FEN_010	3	0	0	0	0	0	0	0	0	1	0	2.06422	-0.665557	-1.16667	8.64994	-6.85038	4.61228	0	30.2997
4	fenobam	3	10	Anxiolytic	FEN_010	3	0	1	0	0	0	0	0	0	1	1	-2.88801	38.4359	22.5	-66.353	-77.4584	150.324	28	19.7172
4	fenobam	3	10	Anxiolytic	FEN_010	3	0	0	0	0	0	0	0	0	0	0	2.06422	-0.998336	-1.16667	13.0856	4.39983	-50.8107	-3	-19.6849
4	fenobam	3	10	Anxiolytic	FEN_010	3	0	0	0	0	0	0	0	0	1	0	2.06422	-0.998336	-1.16667	40.1141	23.9282	16.9054	-3	59.7446
4	fenobam	3	10	Anxiolytic	FEN_010	3	0	0	0	0	0	0	0	0	0	0	2.06422	-0.998336	-0.809524	-5.07165	-16.2917	51.6281	-2	-32.1932
4	fenobam	3	10	Anxiolytic	FEN_010	3	0	0	0	0	0	0	0	0	1	0	-10.949	17.2473	23.8333	-55.5168	-60.483	-59.2818	22	81.6587
4	fenobam	4	31.6	Anxiolytic	FEN_030	1	0	1	0	0	0	0	0	0	0	1	32.8594	-13.5233	-3.15789	67.8377	99.8742	-4.66077	-17.5	-23.667
4	fenobam	4	31.6	Anxiolytic	FEN_030	1	0	1	0	0	0	0	0	0	0	1	31.0055	-12.0193	-3.15789	202.909	189.73	-7.20031	-19.5	-40.0943
4	fenobam	4	31.6	Anxiolytic	FEN_030	1	0	0	0	0	0	0	0	0	1	1	12.5573	14.7328	1.66969	14.2697	23.909	-48.0724	-8.5	-34.1191
4	fenobam	4	31.6	Anxiolytic	FEN_030	1	0	0	0	0	0	0	0	0	0	0	27.8772	3.25195	40.8562	-0.903851	-35.5891	9.37083	12.5	-48.2482
4	fenobam	4	31.6	Anxiolytic	FEN_030	1	0	0	0	0	0	0	0	0	1	1	12.7655	77.4616	65.1754	-59.6974	-78.6195	18.3646	-6.5	9.40054
4	fenobam	4	31.6	Anxiolytic	FEN_030	1	0	0	0	0	0	0	0	0	1	0	27.7839	77.4616	96.8421	NaN	-96.2804	13.2213	-21.5	-5.00401
4	fenobam	4	31.6	Anxiolytic	FEN_030	1	0	1	0	0	0	0	0	0	1	1	5.83968	35.1987	4.50877	-50.439	-27.9729	4.66077	-5.5	-6.05174
4	fenobam	4	31.6	Anxiolytic	FEN_030	1	0	0	0	0	0	0	0	0	1	1	25.3919	52.1093	40.1754	-47.4852	-61.53	-58.1625	NaN	54.4552
4	fenobam	4	31.6	Anxiolytic	FEN_030	2	0	0	0	0	0	0	0	0	1	0	-4.849	-36.7867	-22.1379	82.7472	262.508	4.15384	1	2.18335
4	fenobam	4	31.6	Anxiolytic	FEN_030	2	0	0	0	0	0	0	0	0	0	1	6.68627	-36.8574	-23	124.454	415.019	-1.71865	-8	-29.0063
4	fenobam	4	31.6	Anxiolytic	FEN_030	2	0	1	0	0	0	0	0	0	1	1	8.3797	7.911	10.871	-38.0083	42.1934	-31.5538	24	-3.89178
4	fenobam	4	31.6	Anxiolytic	FEN_030	2	0	1	0	0	0	0	0	0	1	1	2.77639	-37.6196	-13.0901	82.4054	329.742	-10.3512	-2	-9.8986
4	fenobam	4	31.6	Anxiolytic	FEN_030	2	0	0	0	0	0	0	0	0	1	1	-4.53363	-41.2956	-23	150.195	536.742	-54.3135	-3	15.1795
4	fenobam	4	31.6	Anxiolytic	FEN_030	2	0	0	0	0	0	0	0	0	1	1	8.3797	-31.8854	-11.7218	1.75744	176.545	12.6558	11	40.7007
4	fenobam	4	31.6	Anxiolytic	FEN_030	2	0	0	0	0	0	0	0	0	0	1	-4.91363	-41.5031	-23	161.641	498.986	-2.26003	-8	215.222
4	fenobam	4	31.6	Anxiolytic	FEN_030	2	0	0	0	0	0	0	0	0	1	1	8.3797	-41.9206	-23	228.24	543.681	-31.9094	-11	204.262
4	fenobam	4	31.6	Anxiolytic	FEN_030	3	0	0	0	0	0	0	0	0	1	0	0.387109	-0.998336	-1.16667	11.8149	17.4195	2.68368	-3	7.11244
4	fenobam	4	31.6	Anxiolytic	FEN_030	3	0	0	0	0	0	0	0	0	1	1	-16.2609	53.5774	7.16667	-74.8458	-63.0471	-41.9909	31	48.5963
4	fenobam	4	31.6	Anxiolytic	FEN_030	3	0	0	0	0	0	0	0	0	0	1	-0.475292	4.1124	-1.16667	-35.654	-26.0723	-61.5986	7	47.5981
4	fenobam	4	31.6	Anxiolytic	FEN_030	3	0	0	0	0	0	0	0	0	1	1	-7.14458	1.53973	6.47222	-26.4543	-35.8907	-3.52571	7	-7.94004
4	fenobam	4	31.6	Anxiolytic	FEN_030	3	0	1	0	0	0	0	0	0	0	0	2.06422	-0.998336	3.5	18.413	-9.17588	-36.5901	2	-23.6022
4	fenobam	4	31.6	Anxiolytic	FEN_030	3	0	1	0	0	0	0	0	0	1	1	-11.6106	18.4046	-0.477011	-41.0988	-34.5669	-34.4674	8	15.5492
4	fenobam	4	31.6	Anxiolytic	FEN_030	3	0	0	0	0	0	0	0	0	1	1	NaN	71.6314	18.4885	-73.7408	-80.6612	8.3671	35	-8.91211
4	fenobam	4	31.6	Anxiolytic	FEN_030	3	0	0	0	0	0	0	0	0	1	0	-5.53216	4.39089	-0.171642	32.284	23.5489	7.19559	-2	78.5679
4	fenobam	5	100	Anxiolytic	FEN_100	1	0	0	1	0	0	0	0	1	0	1	0.316311	15.3984	-0.157895	-23.7257	-16.3632	-13.0084	36.5	-19.6149
4	fenobam	5	100	Anxiolytic	FEN_100	1	0	0	0	0	0	0	0	0	1	1	26.5106	33.6731	-2.25699	-26.1406	-7.1357	15.3246	13.5	57.4264
4	fenobam	5	100	Anxiolytic	FEN_100	1	0	0	0	0	0	0	0	0	1	1	-15.9118	-6.69205	7.84211	-13.7591	16.3153	-4.90376	24.5	-6.90706
4	fenobam	5	100	Anxiolytic	FEN_100	1	0	0	1	1	0	0	0	0	1	0	-18.7916	18.3194	44.1754	-31.3354	-58.817	-66.6687	29.5	-6.58047
4	fenobam	5	100	Anxiolytic	FEN_100	1	0	0	1	1	0	0	0	0	1	1	NaN	79.1255	69.1754	-58.267	-69.6037	-19.0808	-2.5	-42.5477
4	fenobam	5	100	Anxiolytic	FEN_100	1	0	0	0	0	0	0	0	0	0	1	-6.69986	80.2902	80.8421	-51.8728	-84.6489	18.713	0.5	-48.519
4	fenobam	5	100	Anxiolytic	FEN_100	1	0	1	0	0	0	0	0	0	0	1	32.8594	79.1255	66.1754	-58.2535	-79.672	-7.6579	8.5	-18.6749
4	fenobam	5	100	Anxiolytic	FEN_100	1	0	0	0	0	0	0	0	0	1	0	18.1489	85.7811	92.8421	NaN	-85.6064	-53.3025	-7.5	13.4406
4	fenobam	5	100	Anxiolytic	FEN_100	2	0	1	0	0	0	0	0	0	1	1	5.8445	-14.7992	-17.697	-22.0058	127.868	3.7564	30	-29.5883
4	fenobam	5	100	Anxiolytic	FEN_100	2	0	0	0	0	0	0	0	0	0	1	-9.15589	-41.3989	-18.6989	60.4568	287.77	-51.4769	-4	-73.2724
4	fenobam	5	100	Anxiolytic	FEN_100	2	0	0	1	0	0	0	0	0	0	1	-33.8762	45.9329	11	-52.7258	-45.0516	-22.7607	14	-36.7997
4	fenobam	5	100	Anxiolytic	FEN_100	2	0	0	0	0	0	0	0	0	0	1	NaN	-41.5822	-23	111.238	380.856	-15.8015	-9	-54.4865
4	fenobam	5	100	Anxiolytic	FEN_100	2	0	1	0	0	0	0	0	0	1	1	NaN	15.8165	18.6667	-35.726	8.38989	-29.0125	16	25.8598
4	fenobam	5	100	Anxiolytic	FEN_100	2	0	1	0	0	0	0	0	0	1	1	-46.6246	-37.5213	-20.6667	33.3541	208.076	-16.0459	4	-8.4662
4	fenobam	5	100	Anxiolytic	FEN_100	2	0	1	0	0	0	0	0	0	1	1	-12.597	-24.9295	-12.2857	-1.98575	185.332	-70.0014	12	19.433
4	fenobam	5	100	Anxiolytic	FEN_100	2	0	1	1	0	1	0	0	0	1	0	-45.7472	-27.8007	0.0496454	36.0044	142.708	-9.29644	23	55.7138
4	fenobam	5	100	Anxiolytic	FEN_100	3	0	0	0	0	0	0	0	0	0	1	-8.49001	-0.480201	-1.16667	-10.6915	-13.9461	-4.42144	0	34.3861
4	fenobam	5	100	Anxiolytic	FEN_100	3	0	0	0	0	0	0	0	0	0	1	-26.6378	78.7022	33.1667	-83.5803	-88.0801	-45.5545	30	18.3411
4	fenobam	5	100	Anxiolytic	FEN_100	3	0	0	0	0	0	0	0	0	1	1	-31.1927	1.05295	2.16667	-19.916	-30.1733	-6.47177	4	-33.4991
4	fenobam	5	100	Anxiolytic	FEN_100	3	0	0	0	0	0	0	0	0	0	1	-5.61927	86.3561	52.5	-82.3042	-87.0897	-88.5759	49	46.2769
4	fenobam	5	100	Anxiolytic	FEN_100	3	0	0	0	0	0	0	0	0	1	0	NaN	86.5225	79.1667	-81.8179	-96.8469	-89.7388	7	-29.5817
4	fenobam	5	100	Anxiolytic	FEN_100	3	0	0	0	0	0	0	0	0	0	0	-14.9083	-0.166389	3.16667	-20.1224	-58.5054	-42.8075	7	7.44249
4	fenobam	5	100	Anxiolytic	FEN_100	3	0	0	0	0	0	0	0	0	0	0	-6.88073	-0.998336	5.83333	-12.9991	-30.4732	-49.7308	6	NaN
4	fenobam	5	100	Anxiolytic	FEN_100	3	0	1	0	0	0	0	0	0	0	0	2.06422	-0.415812	2.83333	-7.89959	-48.6395	-28.6937	9	-18.8855
5	buspirone	0	0	NegControl	DMS_0005	1	0	0	0	0	0	0	0	0	1	1	-6.54285	-7.72705	-6.38971	60.0981	156.272	40.7719	-4	-34.7087
5	buspirone	0	0	NegControl	DMS_0005	1	0	0	0	0	0	0	0	0	1	1	18.3267	35.8777	5.375	5.7513	5.33557	0.850597	-1	-14.5884
5	buspirone	0	0	NegControl	DMS_0005	1	0	0	0	0	0	0	0	0	1	1	-40.3815	21.7879	11.757	-40.3729	-33.8024	-24.8784	22	14.4056
5	buspirone	0	0	NegControl	DMS_0005	1	0	0	0	0	0	0	0	0	1	1	1.68701	-4.20566	1.61029	-26.4932	-5.33557	-0.850597	6	18.0074
5	buspirone	0	0	NegControl	DMS_0005	1	0	0	0	0	0	0	0	0	1	1	-40.0984	4.20566	-1.61029	-45.3787	-36.3895	-20.0105	6	-5.20545
5	buspirone	0	0	NegControl	DMS_0005	1	0	0	0	0	0	0	0	0	0	1	18.3267	54.8679	15.7414	-5.7513	-11.1172	-13.5465	1	-10.0265
5	buspirone	0	0	NegControl	DMS_0005	1	0	0	0	0	0	0	0	0	1	1	-1.68701	-15.5249	-5.56326	140.992	135.579	53.0892	-6	10.4698
5	buspirone	0	0	NegControl	DMS_0005	1	0	0	0	0	0	0	0	0	1	0	18.3267	-16.6151	-6.38971	161.157	172.157	46.4027	-7	5.20545
5	buspirone	0	0	NegControl	DMS_0005	2	0	0	0	0	0	0	0	0	1	1	0.547377	-23.1882	-4.33333	118.401	10.4956	46.9099	-8.5	-9.15543
5	buspirone	0	0	NegControl	DMS_0005	2	0	1	0	0	0	0	0	0	1	1	7.85144	-32.1131	-4.33333	167.075	54.2891	2.23331	-12.5	-5.24321
5	buspirone	0	0	NegControl	DMS_0005	2	0	0	0	0	0	0	0	0	1	0	-0.547377	67.8869	NaN	NaN	-97.5462	-6.39049	-8.5	5.24321
5	buspirone	0	0	NegControl	DMS_0005	2	0	0	0	0	0	0	0	0	1	1	-30.9996	26.2895	2.56322	-32.5659	-10.4956	-52.3519	10.5	11.5196
5	buspirone	0	0	NegControl	DMS_0005	2	0	0	0	0	0	0	0	0	1	1	-4.34046	-19.4676	-1.7971	32.6556	29.354	47.6275	-0.5	6.72941
5	buspirone	0	0	NegControl	DMS_0005	2	0	0	0	0	0	0	0	0	1	1	7.85144	5.99002	0	0	11.2477	-27.2189	0.5	-12.5282
5	buspirone	0	0	NegControl	DMS_0005	2	0	0	0	0	0	0	0	0	1	1	2.33407	29.4509	27.7224	-8.89045	-75.8453	-69.8315	13.5	-6.47005
5	buspirone	0	0	NegControl	DMS_0005	2	0	0	0	0	0	0	0	0	0	1	-12.6566	-5.99002	19.1149	-12.4849	-73.8292	-52.0578	9.5	60.7461
5	buspirone	0	0	NegControl	DMS_0005	3	0	0	0	0	0	0	0	0	1	1	-2.03261	0.813414	29.75	7.21872	5.28683	-53.3026	1.5	-52.8102
5	buspirone	0	0	NegControl	DMS_0005	3	0	0	0	0	0	0	0	0	0	1	0	-24.9706	-9.14368	63.8728	39.0267	-25.9895	-7.5	44.7543
5	buspirone	0	0	NegControl	DMS_0005	3	0	0	0	0	0	0	0	0	1	1	-52.833	9.4466	0.833333	-23.8787	-5.28683	-44.8047	2.5	28.791
5	buspirone	0	0	NegControl	DMS_0005	3	0	0	0	0	0	0	0	0	1	1	-4.99533	-10.9857	-2.1691	-10.2432	-9.12731	-66.009	3.5	-59.7442
5	buspirone	0	0	NegControl	DMS_0005	3	0	0	0	0	0	0	0	0	1	1	NaN	-4.6524	-5.83333	-25.0149	50.6711	-24.8374	-1.5	70.2097
5	buspirone	0	0	NegControl	DMS_0005	3	0	0	0	0	0	0	0	0	1	1	10.8693	13.669	43.0238	-7.21872	-82.2553	-44.448	13.5	-51.5821
5	buspirone	0	0	NegControl	DMS_0005	3	0	0	0	0	0	0	0	0	1	1	47.5336	-0.813414	-0.833333	27.2041	57.3764	-9.63312	-1.5	52.3492
5	buspirone	0	0	NegControl	DMS_0005	3	0	0	0	0	0	0	0	0	1	1	16.6357	31.0772	16.1052	24.2618	-40.2426	-37.7109	-13.5	-28.791
5	buspirone	1	1	Anxiolytic	BUS_001	1	0	0	0	0	0	0	0	0	1	1	16.8207	-18.4254	-6.38971	94.9863	157.194	-57.9296	-5	18.5245
5	buspirone	1	1	Anxiolytic	BUS_001	1	0	0	0	0	0	0	0	0	1	1	-6.46748	25.6744	3.68492	-17.7473	-3.97686	-96.7916	7	343.048
5	buspirone	1	1	Anxiolytic	BUS_001	1	0	0	1	0	0	0	0	1	1	0	16.7399	-18.789	-6.38971	155.658	121.961	-47.5571	-7	59.1225
5	buspirone	1	1	Anxiolytic	BUS_001	1	0	0	0	0	0	0	0	0	1	0	-18.9462	-15.4557	2.94363	-12.5261	-1.83507	-94.8837	13	70.2964
5	buspirone	1	1	Anxiolytic	BUS_001	1	0	0	0	0	0	0	0	0	1	0	18.3267	-18.789	-6.38971	145.286	152.116	-41.3099	-7	-6.89097
5	buspirone	1	1	Anxiolytic	BUS_001	1	0	0	0	0	0	0	0	0	1	1	-57.008	-2.12233	4.27696	-37.5491	-19.7944	-67.9423	7	2.37306
5	buspirone	1	1	Anxiolytic	BUS_001	1	0	0	1	0	0	0	0	1	0	1	3.11041	-8.12909	3.8667	-15.2042	-4.18492	-19.625	18	386.662
5	buspirone	1	1	Anxiolytic	BUS_001	1	0	0	0	0	0	0	0	0	0	0	-38.0872	-11.5601	38.8859	-0.0288337	-72.6123	-92.3651	13	-22.0084
5	buspirone	1	1	Anxiolytic	BUS_001	2	0	0	1	0	1	0	0	0	1	1	-44.3603	33.2779	21.6667	-49.643	-75.5097	-20.8298	NaN	-21.8748
5	buspirone	1	1	Anxiolytic	BUS_001	2	0	0	0	0	0	0	0	0	1	1	NaN	51.7471	15.3333	-51.8043	-68.8087	-84.5799	19.5	-40.1714
5	buspirone	1	1	Anxiolytic	BUS_001	2	0	0	0	0	0	0	0	0	1	0	-15.6821	67.8869	NaN	NaN	-98.0617	-96.136	-5.5	-48.8343
5	buspirone	1	1	Anxiolytic	BUS_001	2	0	0	0	0	0	0	0	0	1	1	4.216	-3.99334	-4.33333	49.1086	55.0336	-94.7737	0.5	-7.79673
5	buspirone	1	1	Anxiolytic	BUS_001	2	0	0	0	0	0	0	0	0	1	1	1.84607	-32.1131	-4.33333	174.49	58.6624	-60.0177	-3.5	-13.8375
5	buspirone	1	1	Anxiolytic	BUS_001	2	0	0	0	0	0	0	0	0	1	1	4.94308	-32.1131	-4.33333	308.834	132.244	-65.1413	-12.5	-31.5443
5	buspirone	1	1	Anxiolytic	BUS_001	2	0	1	0	0	0	0	0	0	1	1	-6.81039	29.9501	16.7739	-29.4864	-41.6373	-66.8966	17.5	30.7737
5	buspirone	1	1	Anxiolytic	BUS_001	2	0	0	0	0	0	0	0	0	0	1	3.59923	67.8869	35	NaN	-82.4323	-64.5398	-3.5	3.84028
5	buspirone	1	1	Anxiolytic	BUS_001	3	0	0	0	0	0	0	0	0	1	0	-14.3441	-14.7431	9.62975	32.122	-58.5766	-57.2338	17.5	-51.9575
5	buspirone	1	1	Anxiolytic	BUS_001	3	0	0	0	0	0	0	0	0	1	1	-9.62667	-28.612	-9.83333	64.3809	106.8	NaN	-11.5	-22.5463
5	buspirone	1	1	Anxiolytic	BUS_001	3	0	0	0	0	0	0	0	0	1	1	30.3994	-13.4562	11.2011	31.8574	13.0186	-88.2506	1.5	-64.391
5	buspirone	1	1	Anxiolytic	BUS_001	3	0	0	0	0	0	0	0	0	1	1	34.2164	22.2374	18.7381	14.3002	-41.1942	-74.2087	-4.5	-30.2821
5	buspirone	1	1	Anxiolytic	BUS_001	3	0	0	0	0	0	0	0	0	1	1	31.8663	-14.5422	-5.90476	9.40622	0.929902	NaN	0.5	-49.4879
5	buspirone	1	1	Anxiolytic	BUS_001	3	0	0	0	0	0	0	0	0	1	1	51.1347	27.7422	25.881	-24.8308	-74.8855	-94.2745	-0.5	-63.1839
5	buspirone	1	1	Anxiolytic	BUS_001	3	0	0	0	0	0	0	0	0	1	1	1.06003	6.63726	14.3772	16.4876	-8.897	NaN	9.5	-64.3959
5	buspirone	1	1	Anxiolytic	BUS_001	3	0	0	0	0	0	0	0	0	1	1	39.4013	10.083	7.94444	-12.8993	-53.208	-27.3554	26.5	-50.6424
5	buspirone	2	3.16	Anxiolytic	BUS_003	1	0	0	0	0	0	0	0	0	1	1	-51.9233	26.0446	10.1544	-36.0082	-57.8249	25.6754	16	-36.2259
5	buspirone	2	3.16	Anxiolytic	BUS_003	1	0	0	0	0	0	0	0	0	1	1	-28.9252	-4.97868	9.89817	-14.3678	-13.272	6.20825	5	172.358
5	buspirone	2	3.16	Anxiolytic	BUS_003	1	0	0	0	0	0	0	0	0	1	1	-3.10606	24.7959	-2.48346	-36.8124	-21.2767	-90.6501	8	104.758
5	buspirone	2	3.16	Anxiolytic	BUS_003	1	0	0	1	0	0	0	0	1	1	1	4.68146	29.0595	8.05896	-20.2438	16.7336	-6.20825	4	90.796
5	buspirone	2	3.16	Anxiolytic	BUS_003	1	0	0	0	0	0	0	0	0	1	1	18.3267	38.3777	15.277	-16.871	-59.7196	33.4374	9	-37.1738
5	buspirone	2	3.16	Anxiolytic	BUS_003	1	0	1	0	0	0	0	0	0	1	1	-15.5092	-5.57829	-1.05637	-16.9103	-18.9741	8.13165	12	318.702
5	buspirone	2	3.16	Anxiolytic	BUS_003	1	0	0	0	0	0	0	0	0	1	1	18.3267	-4.12233	7.79211	43.378	-5.13778	-67.03	0	-1.9097
5	buspirone	2	3.16	Anxiolytic	BUS_003	1	0	0	0	0	0	0	0	0	1	1	-36.7871	12.4297	16.2029	-46.2607	-58.916	-31.0907	22	-22.5413
5	buspirone	2	3.16	Anxiolytic	BUS_003	2	0	0	0	0	0	0	0	0	1	1	1.03403	-9.3178	-3.53333	-4.58317	-21.2062	-55.1373	11.5	50.7389
5	buspirone	2	3.16	Anxiolytic	BUS_003	2	0	0	0	0	0	0	0	0	1	0	2.76182	67.8869	86	NaN	-93.7765	-76.5902	-7.5	-32.3569
5	buspirone	2	3.16	Anxiolytic	BUS_003	2	0	0	0	0	0	0	0	0	1	1	5.2541	-4.32612	5	25.3836	-48.718	-91.7015	0.5	-26.0065
5	buspirone	2	3.16	Anxiolytic	BUS_003	2	0	0	0	0	0	0	0	0	1	1	-12.507	53.9101	57	-49.5212	-89.5657	11.5984	19.5	-35.0766
5	buspirone	2	3.16	Anxiolytic	BUS_003	2	0	0	0	0	0	0	0	0	0	1	-13.099	67.8869	45.6667	NaN	-92.3027	15.4218	-8.5	-47.0336
5	buspirone	2	3.16	Anxiolytic	BUS_003	2	0	1	0	0	0	0	0	0	1	0	-17.5109	67.8869	91.6667	NaN	-96.8511	71.726	-9.5	NaN
5	buspirone	2	3.16	Anxiolytic	BUS_003	2	0	0	0	0	0	0	0	0	1	0	7.85144	-32.1131	-4.33333	297.88	NaN	-73.5708	-12.5	-49.2571
5	buspirone	2	3.16	Anxiolytic	BUS_003	2	0	0	0	0	0	0	0	0	1	1	-2.1899	67.8869	70	NaN	-92.1866	-78.0584	-4.5	-15.1816
5	buspirone	2	3.16	Anxiolytic	BUS_003	3	0	0	0	0	0	0	0	0	1	0	24.9934	-22.8505	-2.7963	28.0865	-18.9832	-0.333359	3.5	-62.5964
5	buspirone	2	3.16	Anxiolytic	BUS_003	3	0	0	0	0	0	0	0	0	1	1	-26.8009	-15.715	-6.38506	18.131	70.3968	-91.2101	5.5	-34.0635
5	buspirone	2	3.16	Anxiolytic	BUS_003	3	0	0	0	0	0	0	0	0	1	1	-46.038	-11.0123	0.131079	4.39633	-21.6062	2.17711	7.5	-27.8099
5	buspirone	2	3.16	Anxiolytic	BUS_003	3	0	0	0	0	0	0	0	0	1	1	51.4939	39.6809	16.2381	44.8607	-3.92988	-86.4442	-17.5	-44.3713
5	buspirone	2	3.16	Anxiolytic	BUS_003	3	0	0	0	0	0	0	0	0	1	1	-79.0519	50.0868	10.4674	70.5348	26.1901	-74.0431	-15.5	-43.6132
5	buspirone	2	3.16	Anxiolytic	BUS_003	3	0	0	0	0	0	0	0	0	1	0	32.4487	-30.433	-8.35185	154.141	107.711	-93.1296	-6.5	-61.414
5	buspirone	2	3.16	Anxiolytic	BUS_003	3	0	0	1	0	0	0	0	1	1	0	-15.3947	-22.247	21.8333	17.6798	-1.16571	24.9709	4.5	-67.0845
5	buspirone	2	3.16	Anxiolytic	BUS_003	3	0	0	0	0	0	0	0	0	1	1	32.0091	-16.0431	5.31818	12.8229	-43.0139	-90.3543	12.5	-51.0293
5	buspirone	3	10	Anxiolytic	BUS_010	1	0	0	1	0	0	0	0	1	1	0	15.8356	-0.718817	-0.723039	5.25326	-36.986	-76.1398	13	12.6051
5	buspirone	3	10	Anxiolytic	BUS_010	1	0	0	1	1	0	0	0	1	1	0	-33.4535	-12.2998	56.1103	-20.5191	-51.4654	-88.0786	7	-20.7487
5	buspirone	3	10	Anxiolytic	BUS_010	1	0	0	0	0	0	0	0	0	1	1	6.69124	60.3777	26.277	-53.9414	-72.2831	-36.088	14	-54.1044
5	buspirone	3	10	Anxiolytic	BUS_010	1	0	0	1	0	0	0	0	1	0	0	-10.6633	30.0443	81.3026	-51.9275	-89.6292	-85.8287	15	130.411
5	buspirone	3	10	Anxiolytic	BUS_010	1	0	0	0	0	0	0	0	0	1	1	-77.3207	20.5443	22.6103	-46.025	-68.1257	-52.1498	13	42.3769
5	buspirone	3	10	Anxiolytic	BUS_010	1	0	1	0	0	0	0	0	0	1	1	-17.7618	26.8672	49.981	-48.4323	-82.6385	-45.1224	27	37.7196
5	buspirone	3	10	Anxiolytic	BUS_010	1	0	0	0	0	0	0	0	0	1	1	18.3267	27.1382	29.277	-16.2496	-71.552	-97.1484	2	-53.8946
5	buspirone	3	10	Anxiolytic	BUS_010	1	0	0	1	0	0	0	0	1	1	0	-16.7029	-2.95423	54.5422	-32.8777	-72.202	-33.5543	22	-44.8415
5	buspirone	3	10	Anxiolytic	BUS_010	2	0	0	0	0	0	0	0	0	1	1	7.85144	46.0899	27	-36.5291	-73.2831	-89.8064	33.5	-57.0538
5	buspirone	3	10	Anxiolytic	BUS_010	2	0	0	0	0	0	0	0	0	1	1	2.76182	67.8869	73.6667	NaN	-92.4597	-93.0619	0.5	-78.3394
5	buspirone	3	10	Anxiolytic	BUS_010	2	0	0	0	0	0	0	0	0	0	0	7.85144	-32.1131	-2	NaN	-1.79303	-87.4986	-7.5	-54.5235
5	buspirone	3	10	Anxiolytic	BUS_010	2	0	0	0	0	0	0	0	0	1	1	-1.55496	31.9404	62	-61.0943	-91.1211	-94.3232	191.5	-51.0632
5	buspirone	3	10	Anxiolytic	BUS_010	2	0	1	0	0	0	0	0	0	1	1	7.57489	-28.0912	-1	22.8949	-48.9785	-92.0563	4.5	-12.628
5	buspirone	3	10	Anxiolytic	BUS_010	2	0	1	0	0	0	0	0	0	1	1	-16.1946	-9.40188	4.97701	-9.63002	-59.5349	-67.2332	57.5	-16.9938
5	buspirone	3	10	Anxiolytic	BUS_010	2	0	1	0	0	0	0	0	0	0	0	NaN	-9.40188	95.6667	NaN	-99.7489	-95.2942	-12.5	-38.6998
5	buspirone	3	10	Anxiolytic	BUS_010	2	0	0	0	0	0	0	0	0	1	1	-0.695281	-11.973	-3.98246	37.6996	4.73565	-66.9689	7.5	-15.9336
5	buspirone	3	10	Anxiolytic	BUS_010	3	0	0	1	0	0	0	0	1	1	0	33.1135	2.92678	56.5952	20.2656	-85.9887	-93.8334	-0.5	-69.3731
5	buspirone	3	10	Anxiolytic	BUS_010	3	0	0	0	0	0	0	0	0	1	1	54.0616	56.7994	29.5	-43.1568	-78.1529	-90.8274	1.5	-41.0881
5	buspirone	3	10	Anxiolytic	BUS_010	3	0	0	0	0	0	0	0	0	0	1	-37.4208	12.9096	-8.45402	-29.6923	3.55505	-92.9229	3.5	-91.67
5	buspirone	3	10	Anxiolytic	BUS_010	3	0	0	0	0	0	0	0	0	1	1	-72.8277	33.7394	17.408	-4.7935	-68.4122	-98.8498	5.5	-51.5662
5	buspirone	3	10	Anxiolytic	BUS_010	3	0	1	0	0	0	0	0	0	1	0	-5.50887	-26.3191	66.2381	64.2672	-68.5096	-97.0529	-3.5	46.1297
5	buspirone	3	10	Anxiolytic	BUS_010	3	0	0	0	0	0	0	0	0	0	1	-61.2208	62.6832	11.8333	-46.6413	-47.4057	-98.3359	-6.5	-92.4419
5	buspirone	3	10	Anxiolytic	BUS_010	3	0	0	0	0	0	0	0	0	1	1	-38.4278	-14.9959	24.0013	12.9077	-56.2096	-93.3708	10.5	-51.7062
5	buspirone	3	10	Anxiolytic	BUS_010	3	0	0	0	0	0	0	0	0	1	1	54.0616	46.2187	16.1667	7.93037	-67.6866	-92.1404	-8.5	-47.9432
5	buspirone	4	31.6	Anxiolytic	BUS_030	1	0	0	0	0	0	0	0	0	0	1	-5.57971	6.6779	-6.38971	-36.8671	2.58908	-61.5929	12	-50.9751
5	buspirone	4	31.6	Anxiolytic	BUS_030	1	0	0	0	0	0	0	0	0	0	1	-13.7652	40.1128	60.6103	-45.1725	-87.5969	64.5412	28	-50.0835
5	buspirone	4	31.6	Anxiolytic	BUS_030	1	0	1	1	0	0	0	0	1	0	0	12.3707	-15.6011	90.2012	8.51329	-94.6324	-24.551	8	-86.4767
5	buspirone	4	31.6	Anxiolytic	BUS_030	1	0	0	1	0	0	0	0	1	0	0	5.10936	0.714553	48.277	-43.4122	-54.9703	24.551	23	-72.0144
5	buspirone	4	31.6	Anxiolytic	BUS_030	1	0	1	0	0	0	0	0	0	0	0	-42.4143	-14.289	3.27696	0.485902	2.69338	38.6876	17	-63.3982
5	buspirone	4	31.6	Anxiolytic	BUS_030	1	0	0	0	0	0	0	0	0	0	1	18.1298	49.4306	22.277	-49.4155	-65.8775	-43.9436	14	-60.016
5	buspirone	4	31.6	Anxiolytic	BUS_030	1	0	1	0	0	0	0	0	0	1	0	7.6773	-3.12233	5.35407	-6.95118	-23.074	-38.2908	9	-43.2347
5	buspirone	4	31.6	Anxiolytic	BUS_030	1	0	0	0	0	0	0	0	0	0	1	-76.9263	23.5443	9.02125	-42.7306	-40.4244	27.852	21	-42.8784
5	buspirone	4	31.6	Anxiolytic	BUS_030	2	0	0	0	0	0	0	0	0	0	0	1.37741	67.8869	82	NaN	-96.3304	-29.5173	-7.5	-65.1481
5	buspirone	4	31.6	Anxiolytic	BUS_030	2	0	0	0	0	0	0	0	0	0	0	7.85144	67.8869	92.6667	NaN	-97.7759	41.228	-11.5	-54.0848
5	buspirone	4	31.6	Anxiolytic	BUS_030	2	0	1	0	0	0	0	0	0	1	1	2.46528	67.8869	76	NaN	-95.3698	-23.2437	-5.5	-32.8603
5	buspirone	4	31.6	Anxiolytic	BUS_030	2	0	0	0	0	0	0	0	0	1	0	-4.99379	67.8869	93.4769	NaN	-98.6599	-11.1387	-11.5	-38.1594
5	buspirone	4	31.6	Anxiolytic	BUS_030	2	0	0	0	0	0	0	0	0	1	0	-36.3042	67.8869	85	NaN	-96.879	20.2419	-7.5	-49.0093
5	buspirone	4	31.6	Anxiolytic	BUS_030	2	0	0	0	0	0	0	0	0	0	0	-15.0384	-30.1799	13.7478	36.988	-52.7633	-11.6224	-2.5	-77.5435
5	buspirone	4	31.6	Anxiolytic	BUS_030	2	0	1	0	0	0	0	0	0	1	0	7.85144	-30.1799	93	NaN	-98.8382	-14.887	-11.5	-28.652
5	buspirone	4	31.6	Anxiolytic	BUS_030	2	0	0	0	0	0	0	0	0	0	1	-26.3181	-7.70513	5.90557	-26.5654	-63.1505	-32.6244	33.5	-26.0821
5	buspirone	4	31.6	Anxiolytic	BUS_030	3	0	0	0	0	0	0	0	0	0	0	33.8259	-26.0736	-8.82323	51.4994	19.2603	-41.3625	-14.5	-76.5598
5	buspirone	4	31.6	Anxiolytic	BUS_030	3	0	0	1	0	0	0	0	1	0	0	54.0616	49.8821	69.8333	-32.5815	-96.4523	-31.0402	1.5	-90.6838
5	buspirone	4	31.6	Anxiolytic	BUS_030	3	0	0	0	0	0	0	0	0	0	0	37.6284	-28.8191	3.16667	31.1177	24.9978	-14.82	-5.5	-83.5671
5	buspirone	4	31.6	Anxiolytic	BUS_030	3	0	0	1	0	0	0	0	1	1	0	21.8859	-9.73647	46.2381	18.3406	-70.52	35.2664	7.5	-17.0826
5	buspirone	4	31.6	Anxiolytic	BUS_030	3	0	0	0	0	0	0	0	0	0	0	28.9401	-13.016	73.0238	14.6625	-79.1482	82.3447	6.5	-68.4842
5	buspirone	4	31.6	Anxiolytic	BUS_030	3	0	0	0	0	0	0	0	0	0	1	28.6838	-5.52844	-3.5	-15.2186	4.84109	-20.5044	3.5	-39.6718
5	buspirone	4	31.6	Anxiolytic	BUS_030	3	0	0	0	0	0	0	0	0	0	1	54.0616	30.8242	-1.5	-43.1711	-27.8668	-80.7462	-2.5	-80.4343
5	buspirone	4	31.6	Anxiolytic	BUS_030	3	0	0	0	0	0	0	0	0	0	1	30.8218	8.8476	-3.5	3.94029	-7.24437	-24.5737	3.5	-74.712
5	buspirone	5	100	Anxiolytic	BUS_100	1	0	0	0	0	0	0	0	0	1	0	9.02678	-6.58163	0.610294	-19.8559	-8.84515	-80.6301	10	-16.6327
5	buspirone	5	100	Anxiolytic	BUS_100	1	1	NaN	NaN	NaN	NaN	NaN	NaN	NaN	NaN	NaN	NaN	NaN	NaN	NaN	NaN	-57.3699	NaN	NaN
5	buspirone	5	100	Anxiolytic	BUS_100	1	0	0	0	0	0	0	0	0	0	1	-65.1517	51.4273	34.9436	-61.1022	-44.1413	-24.0133	27	-53.0657
5	buspirone	5	100	Anxiolytic	BUS_100	1	0	0	0	0	0	0	0	0	0	1	-60.755	58.5443	50.6103	-67.5188	-88.704	-15.7266	32	-44.0161
5	buspirone	5	100	Anxiolytic	BUS_100	1	1	NaN	NaN	NaN	NaN	NaN	NaN	NaN	NaN	NaN	NaN	NaN	NaN	NaN	NaN	-92.1365	NaN	NaN
5	buspirone	5	100	Anxiolytic	BUS_100	1	0	1	1	0	0	0	0	1	1	0	18.3267	81.211	89.9436	NaN	-90.6425	-1.12584	-3	-32.2534
5	buspirone	5	100	Anxiolytic	BUS_100	1	0	1	0	0	0	0	0	0	0	1	-7.31075	4.04434	3.94363	-40.9464	-49.3741	-5.67416	20	-59.108
5	buspirone	5	100	Anxiolytic	BUS_100	1	0	0	0	0	0	0	0	0	1	1	-54.6414	22.8777	3.26547	-52.588	-52.4122	-23.561	24	-37.0324
5	buspirone	5	100	Anxiolytic	BUS_100	2	0	0	0	0	0	0	0	0	0	0	NaN	-7.70513	91	NaN	-97.1242	-27.5819	-11.5	-6.84294
5	buspirone	5	100	Anxiolytic	BUS_100	2	0	1	1	0	0	1	0	0	0	0	-8.26569	27.6206	51.6667	-44.1038	-79.0046	-81.0358	43.5	-61.2503
5	buspirone	5	100	Anxiolytic	BUS_100	2	0	0	0	0	0	0	0	0	0	0	NaN	67.8869	86.3333	NaN	-98.1635	-40.1614	-9.5	-49.187
5	buspirone	5	100	Anxiolytic	BUS_100	2	0	0	0	0	0	0	0	0	0	0	-20.505	67.8869	95.6667	NaN	-99.2279	-84.8188	-8.5	-60.3367
5	buspirone	5	100	Anxiolytic	BUS_100	2	0	0	0	0	0	0	0	0	0	0	-1.47953	67.8869	95.6667	NaN	-98.4221	-93.465	-12.5	-54.6427
5	buspirone	5	100	Anxiolytic	BUS_100	2	0	0	0	0	0	0	0	0	0	0	NaN	67.8869	95.6667	NaN	-99.159	-30.5379	-12.5	-52.4284
5	buspirone	5	100	Anxiolytic	BUS_100	2	0	1	0	0	0	0	0	0	0	0	NaN	67.8869	92.3333	NaN	-96.5708	-13.8635	-11.5	-75.8732
5	buspirone	5	100	Anxiolytic	BUS_100	2	0	0	0	0	0	0	0	0	0	1	7.85144	67.8869	75	NaN	-87.1974	-39.2255	-6.5	-62.844
5	buspirone	5	100	Anxiolytic	BUS_100	3	0	0	0	0	0	0	0	0	0	1	-39.5223	42.9593	17.1667	-38.1756	-68.2886	-50.4417	5.5	-51.7547
5	buspirone	5	100	Anxiolytic	BUS_100	3	0	0	0	0	0	0	0	0	1	0	-34.4251	10.557	30.5848	-11.3393	-58.3639	-65.6154	-0.5	-72.8785
5	buspirone	5	100	Anxiolytic	BUS_100	3	0	0	0	0	0	0	0	0	1	1	-45.6555	-8.85622	-7.83333	-27.6126	25.198	-35.5778	0.5	-65.556
5	buspirone	5	100	Anxiolytic	BUS_100	3	0	1	0	0	0	0	0	0	0	1	-63.0867	41.3934	39.8333	-44.4609	-79.8816	-68.3628	3.5	-53.3161
5	buspirone	5	100	Anxiolytic	BUS_100	3	0	0	0	0	0	0	0	0	1	0	14.817	12.2211	35.5	10.6544	-66.4636	-69.9838	3.5	-47.8444
5	buspirone	5	100	Anxiolytic	BUS_100	3	0	0	0	0	0	0	0	0	0	1	-97.9493	49.2137	44.8647	-45.564	-83.6242	-70.9657	-2.5	NaN
5	buspirone	5	100	Anxiolytic	BUS_100	3	0	0	0	0	0	0	0	0	0	1	-8.55866	28.5415	11.0726	-38.3613	-46.6887	-40.503	7.5	-58.2713
5	buspirone	5	100	Anxiolytic	BUS_100	3	1	NaN	NaN	NaN	NaN	NaN	NaN	NaN	NaN	NaN	NaN	NaN	NaN	NaN	NaN	NaN	NaN	NaN
6	escitalopram	0	0	NegControl	DMS_0005	1	0	0	1	0	0	0	0	1	0	1	16.6688	25.214	30.2853	-43.4424	-12.3066	-82.3947	17.5	59.246
6	escitalopram	0	0	NegControl	DMS_0005	1	0	0	0	0	0	0	0	0	1	1	-15.3801	0.448565	-6.11111	-34.6609	-54.316	85.9405	1.5	-26.4958
6	escitalopram	0	0	NegControl	DMS_0005	1	0	0	0	0	0	0	0	0	1	0	5.04491	3.56349	-9.72013	2.45636	11.8505	69.9494	1.5	-17.3283
6	escitalopram	0	0	NegControl	DMS_0005	1	0	0	1	0	0	0	0	1	1	1	-4.75613	34.6705	24.3998	-29.8186	-11.8505	-63.058	-1.5	40.2366
6	escitalopram	0	0	NegControl	DMS_0005	1	0	1	0	0	0	0	0	0	0	0	21.0492	-0.448565	6.11111	26.5347	44.5774	4.26453	5.5	-6.20187
6	escitalopram	0	0	NegControl	DMS_0005	1	0	0	0	0	0	0	0	0	0	0	4.75613	-9.61523	18.7321	5.36751	-48.5441	-20.5151	-4.5	-55.7502
6	escitalopram	0	0	NegControl	DMS_0005	1	0	0	1	0	0	0	0	1	1	1	-37.8624	-11.2572	-16.1111	42.5986	153.328	151.903	-14.5	35.0532
6	escitalopram	0	0	NegControl	DMS_0005	1	0	0	1	0	0	0	0	1	1	0	-10.911	-7.82036	-10.2288	-2.45636	36.051	-4.26453	-6.5	6.20187
6	escitalopram	0	0	NegControl	DMS_0005	2	0	0	1	0	0	0	1	0	1	1	-1.3235	-0.0877355	0	4.14574	-17.3435	174.317	1.5	3.63542
6	escitalopram	0	0	NegControl	DMS_0005	2	0	0	0	0	0	0	0	0	1	1	9.1739	31.7017	12.3333	-59.9302	-50.9303	208.878	18.5	6.95547
6	escitalopram	0	0	NegControl	DMS_0005	2	0	0	0	0	0	0	0	0	1	1	9.31042	2.74997	0	29.9103	19.606	-14.0756	-5.5	-3.63542
6	escitalopram	0	0	NegControl	DMS_0005	2	0	0	0	0	0	0	0	0	1	1	1.3235	0.0877355	0	-4.57583	15.8801	-35.861	-0.5	-6.18336
6	escitalopram	0	0	NegControl	DMS_0005	2	0	1	0	0	0	0	0	0	1	1	-6.45616	-4.57117	0	10.5317	-10.8335	198.804	-6.5	-20.1845
6	escitalopram	0	0	NegControl	DMS_0005	2	0	0	1	0	0	0	0	0	1	1	-12.4968	-0.507562	0	17.7712	10.8335	-45.2077	-4.5	-38.6747
6	escitalopram	0	0	NegControl	DMS_0005	2	0	0	0	0	0	0	0	0	1	1	10.0845	-2.87912	0.333333	-4.14574	17.2512	225.573	0.5	8.32397
6	escitalopram	0	0	NegControl	DMS_0005	2	0	0	0	0	0	0	0	0	1	1	-4.23946	40.6867	26.3333	-72.123	-63.2601	162.198	10.5	44.2435
6	escitalopram	0	0	NegControl	DMS_0005	3	0	0	0	0	0	0	0	0	1	1	4.98498	-30.051	-18.1156	103.377	147.24	7.36958	-3	14.105
6	escitalopram	0	0	NegControl	DMS_0005	3	0	0	0	0	0	0	0	0	1	0	-12.0265	-5.59334	33.8038	-9.72811	-52.0036	71.2453	26	55.9608
6	escitalopram	0	0	NegControl	DMS_0005	3	0	0	0	0	0	0	0	0	1	1	4.98498	5.59334	-9.98316	0	10.4296	-22.4054	2	-38.6152
6	escitalopram	0	0	NegControl	DMS_0005	3	0	0	0	0	0	0	0	0	1	1	4.98498	27.4224	-17.9306	1.66121	113.711	-18.9091	-2	6.33724
6	escitalopram	0	0	NegControl	DMS_0005	3	0	0	0	0	0	0	0	0	1	1	4.98498	13.2793	9.98316	-29.6721	-10.4296	2.48909	7	-37.5252
6	escitalopram	0	0	NegControl	DMS_0005	3	0	1	0	0	0	0	0	0	1	1	-4.98498	-52.4033	-19.7962	149.045	265.924	-9.79622	-9	47.9166
6	escitalopram	0	0	NegControl	DMS_0005	3	0	0	0	0	0	0	0	0	1	1	-22.146	-8.28741	25.8704	-19.5166	-48.0148	99.9938	27	-6.33724
6	escitalopram	0	0	NegControl	DMS_0005	3	0	0	0	0	0	0	0	0	0	1	-27.8081	46.5572	23.8704	NaN	-60.7048	122.133	-7	-38.804
6	escitalopram	1	1	Antidepressant	ESC_001	1	0	0	1	0	0	0	0	1	0	0	6.11433	-12.9486	-14.3093	108.769	20.7026	-1.0345	-17.5	6.7658
6	escitalopram	1	1	Antidepressant	ESC_001	1	0	0	1	0	0	0	0	1	1	1	6.81753	-12.9486	-16.1111	91.3097	175.357	34.8014	-19.5	58.491
6	escitalopram	1	1	Antidepressant	ESC_001	1	0	0	0	0	0	0	0	0	1	1	0.790272	11.4126	4.70673	-49.7512	-25.3752	2.19388	20.5	-15.2961
6	escitalopram	1	1	Antidepressant	ESC_001	1	0	0	0	0	0	0	0	0	1	1	-100	39.4652	31.9552	-30.1015	-4.57311	89.7666	-14.5	-37.0298
6	escitalopram	1	1	Antidepressant	ESC_001	1	0	0	0	0	0	0	0	0	1	0	27.2342	-12.9486	-16.1111	131.327	176.103	-55.8105	-19.5	26.9389
6	escitalopram	1	1	Antidepressant	ESC_001	1	0	0	0	0	0	0	0	0	0	0	-33.6262	3.88477	-1.71717	-39.7032	-26.2271	134.293	NaN	-19.6662
6	escitalopram	1	1	Antidepressant	ESC_001	1	0	0	0	0	0	0	0	0	0	1	25.8806	-12.9486	-16.1111	125.672	NaN	-68.4976	-19.5	62.3452
6	escitalopram	1	1	Antidepressant	ESC_001	1	0	0	1	0	0	0	0	1	0	1	-45.9536	-9.70373	-16.1111	36.9871	105.172	96.8653	-15.5	-2.65867
6	escitalopram	1	1	Antidepressant	ESC_001	2	0	0	0	0	0	0	0	0	1	1	16.2086	-1.69642	0	-15.491	25.0373	10.9891	-0.5	-35.3647
6	escitalopram	1	1	Antidepressant	ESC_001	2	0	1	0	0	0	0	0	0	1	1	16.2086	33.8383	33	-52.2891	-75.8905	65.672	30.5	11.8987
6	escitalopram	1	1	Antidepressant	ESC_001	2	0	0	0	0	0	0	0	0	1	1	2.22057	95.4288	42.6667	NaN	-88.4122	-1.12694	0.5	-35.8942
6	escitalopram	1	1	Antidepressant	ESC_001	2	0	0	0	0	0	0	0	0	1	1	NaN	95.4288	42	NaN	-90.7346	31.6386	-3.5	-32.8152
6	escitalopram	1	1	Antidepressant	ESC_001	2	0	0	0	0	0	0	0	0	1	1	3.80436	95.4288	71.3333	NaN	-96.9031	72.8906	-3.5	-36.6602
6	escitalopram	1	1	Antidepressant	ESC_001	2	0	0	0	0	0	0	0	0	1	1	16.2086	18.557	8.27586	-45.4576	-60.6527	23.8044	16.5	29.3303
6	escitalopram	1	1	Antidepressant	ESC_001	2	0	1	0	0	0	0	0	0	1	1	16.2086	0.863616	0	-24.5477	18.2028	158.002	10.5	8.48899
6	escitalopram	1	1	Antidepressant	ESC_001	2	0	0	0	0	0	0	0	0	1	1	4.84226	-1.06239	0	4.07868	12.1141	53.501	2.5	-17.5561
6	escitalopram	1	1	Antidepressant	ESC_001	3	0	0	0	0	0	0	0	0	1	0	-13.8056	-29.6333	11.0338	58.261	-34.3966	119.171	22	10.4201
6	escitalopram	1	1	Antidepressant	ESC_001	3	0	0	0	0	0	0	0	0	1	1	4.98498	-9.43302	5.94633	200.79	216.161	-37.537	-6	29.8474
6	escitalopram	1	1	Antidepressant	ESC_001	3	0	0	0	0	0	0	0	0	1	1	-9.24375	46.5572	15.3389	NaN	-26.4403	-0.263447	2	-4.51149
6	escitalopram	1	1	Antidepressant	ESC_001	3	0	0	0	0	0	0	0	0	1	1	1.89306	-36.6518	-19.3847	22.299	92.5111	141.765	8	22.5267
6	escitalopram	1	1	Antidepressant	ESC_001	3	0	0	0	0	0	0	0	0	1	1	3.02874	-6.30905	54.1168	19.1001	-13.2086	53.1421	8	0.323819
6	escitalopram	1	1	Antidepressant	ESC_001	3	0	0	0	0	0	0	0	0	1	1	-0.678679	43.7502	22.2672	-42.0113	-52.2281	22.1555	10	14.3943
6	escitalopram	1	1	Antidepressant	ESC_001	3	0	0	0	0	0	0	0	0	1	1	4.98498	-20.0444	4.12532	46.9035	17.4052	35.4985	4	17.0011
6	escitalopram	1	1	Antidepressant	ESC_001	3	0	0	0	0	0	0	0	0	1	1	4.98498	9.7572	-1.67544	18.9264	63.9239	-62.8813	5	-22.4556
6	escitalopram	2	3.16	Antidepressant	ESC_003	1	0	0	0	0	0	0	0	0	1	1	-19.175	20.8629	12.5602	-24.4224	-20.0615	-0.173476	1.5	33.9902
6	escitalopram	2	3.16	Antidepressant	ESC_003	1	0	0	0	0	0	0	0	0	1	1	-2.47648	1.66819	-16.1111	-39.6976	50.9401	-72.0151	5.5	-28.9974
6	escitalopram	2	3.16	Antidepressant	ESC_003	1	0	0	0	0	0	0	0	0	1	0	-24.7963	-1.09289	8.37165	-34.592	-40.4369	23.4929	15.5	113.772
6	escitalopram	2	3.16	Antidepressant	ESC_003	1	0	0	0	0	0	0	0	0	1	1	8.39251	27.3177	14.2337	-35.4258	-28.5466	0.173476	6.5	128.893
6	escitalopram	2	3.16	Antidepressant	ESC_003	1	0	0	0	0	0	0	0	0	1	1	27.2342	74.5744	30.3573	-75.6971	-84.0953	-0.668299	0.5	159.313
6	escitalopram	2	3.16	Antidepressant	ESC_003	1	0	0	0	0	0	0	0	0	0	1	-39.0292	10.8451	6.55556	-40.8963	-16.7053	15.8873	9.5	-66.8209
6	escitalopram	2	3.16	Antidepressant	ESC_003	1	0	0	0	0	0	0	0	0	0	1	-25.1294	-5.36734	-15.2377	21.8802	115.856	11.4433	-9.5	218.645
6	escitalopram	2	3.16	Antidepressant	ESC_003	1	0	0	0	0	0	0	0	0	1	1	NaN	55.6955	-5.44444	-36.5409	1.91139	-73.6742	-1.5	6.52853
6	escitalopram	2	3.16	Antidepressant	ESC_003	2	0	0	0	0	0	0	0	0	1	0	8.39387	-4.57117	0	90.8373	42.8242	4.43911	-5.5	-26.6568
6	escitalopram	2	3.16	Antidepressant	ESC_003	2	0	1	0	0	0	0	0	0	1	0	16.2086	-3.90561	1.33333	51.0252	-0.343483	-72.7714	-2.5	-9.76313
6	escitalopram	2	3.16	Antidepressant	ESC_003	2	0	0	0	0	0	0	0	0	1	1	13.2496	28.5403	9.66667	-55.4337	-41.2626	-72.2497	27.5	-44.4833
6	escitalopram	2	3.16	Antidepressant	ESC_003	2	0	0	0	0	0	0	0	0	1	0	14.3806	-3.24005	0	59.5895	20.3887	-67.8572	-6.5	-31.4123
6	escitalopram	2	3.16	Antidepressant	ESC_003	2	0	1	0	0	0	0	0	0	1	1	2.67751	9.90471	21	-35.42	-9.4132	-81.2797	9.5	-26.4948
6	escitalopram	2	3.16	Antidepressant	ESC_003	2	0	0	0	0	0	0	0	0	1	1	8.81355	-2.02879	0.666667	13.2352	-9.17365	-46.6441	-4.5	-20.8144
6	escitalopram	2	3.16	Antidepressant	ESC_003	2	0	1	0	0	0	0	0	0	1	1	6.36509	14.5261	27	-34.6493	-81.7883	-3.81249	26.5	0.461132
6	escitalopram	2	3.16	Antidepressant	ESC_003	2	0	0	0	0	0	0	0	0	1	0	16.2086	14.2442	59.4203	-56.7321	-73.5756	5.87083	40.5	-31.1071
6	escitalopram	2	3.16	Antidepressant	ESC_003	3	0	0	0	0	0	0	0	0	1	1	4.98498	-53.2166	-19.7962	319.768	569.428	36.1325	-9	10.3389
6	escitalopram	2	3.16	Antidepressant	ESC_003	3	0	0	0	0	0	0	0	0	1	1	4.98498	-38.628	-19.2912	56.3536	253.137	-15.9782	5	-23.4113
6	escitalopram	2	3.16	Antidepressant	ESC_003	3	0	0	0	0	0	0	0	0	0	0	4.98498	-51.6283	-10.8677	250.898	253.73	-35.9346	-5	-41.1639
6	escitalopram	2	3.16	Antidepressant	ESC_003	3	0	0	0	0	0	0	0	0	0	0	4.98498	-53.4428	-17.4707	223.613	198.194	5.2166	-2	-18.7136
6	escitalopram	2	3.16	Antidepressant	ESC_003	3	0	0	0	0	0	0	0	0	1	1	2.63165	-53.4428	-19.7962	269.973	464.415	-75.0342	-9	-26.4662
6	escitalopram	2	3.16	Antidepressant	ESC_003	3	0	0	0	0	0	0	0	0	1	1	4.98498	-14.9679	-19.7962	9.83468	251.169	6.07108	8	-0.729977
6	escitalopram	2	3.16	Antidepressant	ESC_003	3	0	0	0	0	0	0	0	0	0	1	4.59471	-53.4428	-19.7962	272.287	389.525	-35.2774	-10	-30.2464
6	escitalopram	2	3.16	Antidepressant	ESC_003	3	0	0	0	0	0	0	0	0	0	1	NaN	35.5755	25.2038	-34.6146	-27.5327	-94.4143	NaN	-57.0497
6	escitalopram	3	10	Antidepressant	ESC_010	1	0	0	0	0	0	0	0	0	1	0	-0.444841	-2.42225	16.5349	-7.67546	-72.0014	16.1392	16.5	-13.6418
6	escitalopram	3	10	Antidepressant	ESC_010	1	0	0	0	0	0	0	0	0	1	1	NaN	45.9533	-14.387	-53.6379	-19.8184	-49.9096	14.5	-27.8146
6	escitalopram	3	10	Antidepressant	ESC_010	1	0	0	0	0	0	0	0	0	0	1	-47.0584	-4.90062	-13.4444	-32.0361	42.8735	33.5652	0.5	36.9216
6	escitalopram	3	10	Antidepressant	ESC_010	1	0	0	0	0	0	0	0	0	1	1	-40.074	-1.51512	-13.1111	-45.4779	4.69841	6.203	0.5	5.99302
6	escitalopram	3	10	Antidepressant	ESC_010	1	0	0	1	0	0	0	0	1	1	0	-62.4659	9.55144	25.8889	-50.4136	-78.9754	-68.0623	17.5	155.352
6	escitalopram	3	10	Antidepressant	ESC_010	1	0	0	0	0	0	0	0	0	1	1	-25.6004	-12.4401	-16.1111	28.4993	86.1277	-80.7929	-16.5	74.9109
6	escitalopram	3	10	Antidepressant	ESC_010	1	0	1	1	0	0	0	0	1	1	0	2.04138	-2.46604	18.5556	-18.6236	-65.4407	1.22618	13.5	74.3834
6	escitalopram	3	10	Antidepressant	ESC_010	1	0	0	0	0	0	0	0	0	1	1	-15.5447	-4.10974	2.52688	-37.841	-64.9389	15.9011	-0.5	37.4675
6	escitalopram	3	10	Antidepressant	ESC_010	2	0	0	0	0	0	0	0	0	0	1	12.923	-3.73083	0	44.9273	42.7764	-19.168	-5.5	0.63925
6	escitalopram	3	10	Antidepressant	ESC_010	2	0	0	0	0	0	0	0	0	1	1	1.59802	27.2092	7.89474	-63.1717	-74.4666	-7.43921	40.5	-29.5485
6	escitalopram	3	10	Antidepressant	ESC_010	2	0	0	0	0	0	0	0	0	1	1	10.7452	-4.57117	0	67.2266	62.8927	17.3675	-6.5	-1.17107
6	escitalopram	3	10	Antidepressant	ESC_010	2	0	1	0	0	0	0	0	0	1	1	0.821021	-3.69243	0	40.5878	42.4884	1.40907	-6.5	-29.2574
6	escitalopram	3	10	Antidepressant	ESC_010	2	0	1	0	0	0	0	0	0	0	1	-5.69382	14.6139	15.8621	-52.5028	-59.0601	-43.3908	32.5	-47.1362
6	escitalopram	3	10	Antidepressant	ESC_010	2	0	1	0	0	0	0	0	0	1	1	5.60515	85.5408	26.2976	-73.6136	-35.2664	-11.9399	35.5	2.41124
6	escitalopram	3	10	Antidepressant	ESC_010	2	0	1	0	0	0	0	0	0	1	0	13.4208	-4.57117	0	29.1012	3.48717	-94.6332	-2.5	-27.1483
6	escitalopram	3	10	Antidepressant	ESC_010	2	0	0	0	0	0	0	0	0	1	1	13.9966	-4.57117	0	25.9658	25.4304	8.29517	-5.5	4.52259
6	escitalopram	3	10	Antidepressant	ESC_010	3	0	0	0	0	0	0	0	0	1	1	4.98498	-53.4428	-19.3615	153.256	295.303	-93.9998	-8	-3.85356
6	escitalopram	3	10	Antidepressant	ESC_010	3	0	1	0	0	0	0	0	0	0	1	4.98498	13.5785	22.4451	-17.9598	-27.7897	-95.7418	36	9.96296
6	escitalopram	3	10	Antidepressant	ESC_010	3	0	1	0	0	0	0	0	0	0	1	NaN	-15.0894	8.25253	19.1799	20.7189	21.9506	25	-12.9547
6	escitalopram	3	10	Antidepressant	ESC_010	3	0	0	0	0	0	0	0	0	1	1	-3.55572	-50.4612	-2.59625	116.202	83.9279	-90.5545	-6	-53.5418
6	escitalopram	3	10	Antidepressant	ESC_010	3	0	0	0	0	0	0	0	0	1	1	-0.144963	-49.4352	-15.9795	135.462	319.458	-43.7822	1	0.826425
6	escitalopram	3	10	Antidepressant	ESC_010	3	0	0	0	0	0	0	0	0	1	0	3.72617	-53.4428	-12.6139	214.539	366.912	1.68419	-9	-33.7932
6	escitalopram	3	10	Antidepressant	ESC_010	3	0	0	0	0	0	0	0	0	0	1	-12.2798	-47.4674	-18.7618	216.788	374.389	-25.7915	-4	-38.4182
6	escitalopram	3	10	Antidepressant	ESC_010	3	0	0	0	0	0	0	0	0	1	1	1.25526	-28.0488	-11.6977	52.9219	185.815	-4.04031	2	-61.9645
6	escitalopram	4	31.6	Antidepressant	ESC_030	1	0	1	0	0	0	0	0	0	0	0	-10.3368	3.53694	1.39862	-19.4775	-35.8774	38.7527	-0.5	-18.91
6	escitalopram	4	31.6	Antidepressant	ESC_030	1	0	0	0	0	0	0	0	0	1	1	-0.351052	-9.08302	-12.7778	-8.49763	68.8469	-62.3615	-5.5	209.06
6	escitalopram	4	31.6	Antidepressant	ESC_030	1	0	0	0	0	0	0	0	0	0	1	-12.8533	14.2775	-3.16147	-23.1253	38.6963	1.34898	5.5	-76.1075
6	escitalopram	4	31.6	Antidepressant	ESC_030	1	0	1	0	0	0	0	0	0	1	1	21.2284	24.2892	30.3428	-33.1661	-80.5482	36.1391	15.5	94.9081
6	escitalopram	4	31.6	Antidepressant	ESC_030	1	0	0	0	0	0	0	0	0	1	1	-18.9942	-10.7819	-10.4444	-17.3556	40.356	-1.34898	-10.5	71.713
6	escitalopram	4	31.6	Antidepressant	ESC_030	1	0	0	0	0	0	0	0	0	0	0	-23.3631	-8.95522	3.55556	-4.33166	-25.353	72.9933	-1.5	70.681
6	escitalopram	4	31.6	Antidepressant	ESC_030	1	0	0	0	0	0	0	0	0	1	1	18.5539	-4.5105	3.06697	55.0114	-0.479064	-54.2028	-3.5	32.1689
6	escitalopram	4	31.6	Antidepressant	ESC_030	1	0	0	0	0	0	0	0	0	0	1	NaN	6.50066	-14.3125	-38.0123	-19.2857	-22.4195	7.5	-31.4169
6	escitalopram	4	31.6	Antidepressant	ESC_030	2	0	0	0	0	0	0	0	0	0	1	3.93579	-3.76634	0	1.84593	-7.61759	37.5701	-3.5	-46.6797
6	escitalopram	4	31.6	Antidepressant	ESC_030	2	0	0	0	0	0	0	0	0	0	1	10.6661	-4.13257	0	7.47214	-16.7442	33.1616	-1.5	-59.751
6	escitalopram	4	31.6	Antidepressant	ESC_030	2	0	1	0	0	0	0	0	0	1	1	12.677	-4.57117	0	40.5468	49.4568	-46.1659	-7.5	-6.7414
6	escitalopram	4	31.6	Antidepressant	ESC_030	2	0	0	0	0	0	0	0	0	1	0	6.87174	-4.57117	0.714286	NaN	66.6313	30.8335	-4.5	-16.2814
6	escitalopram	4	31.6	Antidepressant	ESC_030	2	0	1	0	0	0	0	0	0	1	1	3.66418	-4.06355	4.92958	-19.8729	-30.8455	-72.925	2.5	-13.1145
6	escitalopram	4	31.6	Antidepressant	ESC_030	2	0	0	0	0	0	0	0	0	0	1	13.1923	-1.54626	0	-28.9404	12.4826	-17.0237	-4.5	-45.4878
6	escitalopram	4	31.6	Antidepressant	ESC_030	2	0	0	0	0	0	0	0	0	0	0	7.59537	7.31563	52.4715	-39.612	-68.1471	-5.60082	32.5	NaN
6	escitalopram	4	31.6	Antidepressant	ESC_030	2	0	0	0	0	0	0	0	0	0	1	16.2086	-3.68425	0	26.9936	31.5232	-21.0563	-6.5	-60.2912
6	escitalopram	4	31.6	Antidepressant	ESC_030	3	0	0	0	0	0	0	0	0	0	1	-12.7476	-45.0863	-19.7962	101.999	360.284	176.154	-4	-46.1662
6	escitalopram	4	31.6	Antidepressant	ESC_030	3	0	1	1	1	0	0	0	0	1	1	2.89642	45.2261	63.5371	-48.2622	-73.2458	100.858	2	-9.07135
6	escitalopram	4	31.6	Antidepressant	ESC_030	3	0	0	0	0	0	0	0	0	0	1	-6.69732	-37.5654	-7.70322	79.972	124.129	59.6031	5	-45.1711
6	escitalopram	4	31.6	Antidepressant	ESC_030	3	0	0	0	0	0	0	0	0	1	1	4.98498	35.4091	38.0435	-26.2684	-87.4866	89.4755	-1	-44.7312
6	escitalopram	4	31.6	Antidepressant	ESC_030	3	0	0	0	0	0	0	0	0	1	1	NaN	-12.8061	-2.47341	0.129115	NaN	142.922	28	-31.5886
6	escitalopram	4	31.6	Antidepressant	ESC_030	3	0	0	0	0	0	0	0	0	0	0	-18.2514	-52.1883	-12.5929	159.797	159.12	72.0704	-6	-58.7728
6	escitalopram	4	31.6	Antidepressant	ESC_030	3	0	0	0	0	0	0	0	0	1	0	-5.35161	-35.3064	11.2038	37.4083	50.3524	132.689	21	-40.4972
6	escitalopram	4	31.6	Antidepressant	ESC_030	3	0	0	0	0	0	0	0	0	0	1	-26.4149	-50.0499	-15.23	106.082	259.339	-54.6675	1	NaN
6	escitalopram	5	100	Antidepressant	ESC_100	1	0	0	0	0	0	0	0	0	1	1	-34.9836	-10.4105	-16.1111	-7.23071	112.969	86.9532	-11.5	-11.4664
6	escitalopram	5	100	Antidepressant	ESC_100	1	0	0	0	0	0	0	0	0	1	0	27.2342	-12.7731	-3.30834	1.37196	-12.4911	-44.5505	7.5	-14.3145
6	escitalopram	5	100	Antidepressant	ESC_100	1	0	0	0	0	0	0	0	0	0	0	-17.9736	13.7914	-7.74991	-28.4657	-27.3461	-61.3971	8.5	19.4002
6	escitalopram	5	100	Antidepressant	ESC_100	1	0	0	0	0	0	0	0	0	1	1	27.2342	-12.9486	-12.9615	16.2483	40.5134	76.4745	-9.5	-47.8738
6	escitalopram	5	100	Antidepressant	ESC_100	1	0	0	0	0	0	0	0	0	1	1	-18.6394	28.0378	-10.1111	-20.7276	-27.1011	65.9021	4.5	4.11941
6	escitalopram	5	100	Antidepressant	ESC_100	1	0	0	0	0	0	0	0	0	0	1	NaN	27.3177	-9.11111	-58.2836	-45.7374	89.9094	16.5	35.6937
6	escitalopram	5	100	Antidepressant	ESC_100	1	0	0	0	0	0	0	0	0	0	1	0.727052	-9.7819	-14.0421	-24.0826	34.4263	130.917	-6.5	-58.9387
6	escitalopram	5	100	Antidepressant	ESC_100	1	0	0	1	0	0	0	0	1	0	1	-4.06769	6.34347	7.22222	-30.8122	8.79171	40.7136	1.5	-50.2183
6	escitalopram	5	100	Antidepressant	ESC_100	2	0	NaN	0	0	0	0	0	0	1	1	NaN	24.9227	44.4444	-55.5313	-69.5071	119.023	27.5	-33.9578
6	escitalopram	5	100	Antidepressant	ESC_100	2	0	1	0	0	0	0	0	0	1	0	11.3259	NaN	94.6667	NaN	-96.6195	-82.898	-0.5	-37.8516
6	escitalopram	5	100	Antidepressant	ESC_100	2	0	1	0	0	0	0	0	0	1	1	11.5433	-4.57117	0	54.3637	34.2061	-43.2911	-7.5	-32.7228
6	escitalopram	5	100	Antidepressant	ESC_100	2	0	0	0	0	0	0	0	0	1	0	16.2086	24.4961	71.2707	-4.50386	-54.5683	-42.2994	-5.5	NaN
6	escitalopram	5	100	Antidepressant	ESC_100	2	0	0	0	0	0	0	0	0	0	1	-3.13626	-0.245043	5.71429	-16.5588	-34.2291	-41.7862	-0.5	-52.5789
6	escitalopram	5	100	Antidepressant	ESC_100	2	0	0	0	0	0	0	0	0	1	0	3.15921	-4.57117	0	50.7482	-14.8969	83.1905	-6.5	-23.8866
6	escitalopram	5	100	Antidepressant	ESC_100	2	0	0	0	0	0	0	0	0	0	0	11.5328	0.525494	7.25191	-1.09439	-33.581	-26.0294	4.5	-34.2488
6	escitalopram	5	100	Antidepressant	ESC_100	2	0	0	0	0	0	0	0	0	0	1	14.9029	9.43242	0	-3.87483	-8.26447	49.4376	4.5	60.8656
6	escitalopram	5	100	Antidepressant	ESC_100	3	0	0	0	0	0	0	0	0	0	1	-1.15299	-4.91007	-0.920746	-8.90062	33.0468	-46.3012	36	-36.4863
6	escitalopram	5	100	Antidepressant	ESC_100	3	0	1	0	0	0	0	0	0	1	0	-5.45926	-34.6309	32.5371	86.2141	-62.6881	-43.3679	16	-14.4099
6	escitalopram	5	100	Antidepressant	ESC_100	3	0	0	0	0	0	0	0	0	1	1	4.98498	-49.3687	-17.8583	125.337	300.637	89.0186	-2	-44.4343
6	escitalopram	5	100	Antidepressant	ESC_100	3	0	0	0	0	0	0	0	0	0	0	4.98498	26.4241	67.8704	-32.6422	-74.9623	-82.4306	8	-51.041
6	escitalopram	5	100	Antidepressant	ESC_100	3	0	0	0	0	0	0	0	0	0	1	2.20952	-46.0064	-19.7962	130.312	327.425	109.807	-5	-64.6008
6	escitalopram	5	100	Antidepressant	ESC_100	3	0	0	0	0	0	0	0	0	1	1	-16.6104	-49.673	-15.9001	160.413	186.142	106.292	-5	-20.1941
6	escitalopram	5	100	Antidepressant	ESC_100	3	0	0	0	0	0	0	0	0	1	1	-28.0944	-29.9831	-19.7962	10.1594	182.245	3.32671	2	20.5545
6	escitalopram	5	100	Antidepressant	ESC_100	3	0	0	0	0	0	0	0	0	1	0	-3.59052	-9.60719	38.6813	74.4592	-56.3218	-69.8007	30	-49.8149
7	aripiprazole	0	0	NegControl	DMS_0005	1	0	1	0	0	0	0	0	0	1	1	-7.0494	43.6233	5.88237	-60.8328	-40.9175	-25.6088	21	18.1532
7	aripiprazole	0	0	NegControl	DMS_0005	1	0	0	0	0	0	0	0	0	1	0	-8.86772	-2.76114	-0.512717	49.7804	34.9812	33.5337	-5	6.07415
7	aripiprazole	0	0	NegControl	DMS_0005	1	0	0	0	0	0	0	0	0	1	0	0	-2.76114	-0.131141	46.7697	49.4934	-2.06437	-4	-20.6481
7	aripiprazole	0	0	NegControl	DMS_0005	1	0	0	0	0	0	0	0	0	1	1	0.841411	-1.74591	-0.570009	15.1138	13.5985	22.8936	0	-13.2836
7	aripiprazole	0	0	NegControl	DMS_0005	1	0	0	0	0	0	0	0	0	1	0	-12.472	-2.76114	-0.903342	34.5633	55.436	-2.03074	-6	-6.07415
7	aripiprazole	0	0	NegControl	DMS_0005	1	0	0	0	0	0	0	0	0	1	1	2.26171	15.8514	0.131141	-53.811	-23.5807	2.03074	13	14.0002
7	aripiprazole	0	0	NegControl	DMS_0005	1	0	0	0	0	0	0	0	0	0	1	NaN	36.2219	3.47622	-60.1094	-36.5953	-46.3921	9	-28.6122
7	aripiprazole	0	0	NegControl	DMS_0005	1	0	0	0	0	0	0	0	0	1	0	2.26171	1.74591	2.28391	-15.1138	-13.5985	13.5959	0	148.093
7	aripiprazole	0	0	NegControl	DMS_0005	2	0	0	0	0	0	0	0	0	1	1	14.5161	-4.64482	0.741935	56.813	23.1393	4.00344	-6	-0.58899
7	aripiprazole	0	0	NegControl	DMS_0005	2	0	1	0	0	0	0	0	0	1	1	14.8594	13.9584	-0.333333	47.8689	27.3725	-46.2994	0	-8.90083
7	aripiprazole	0	0	NegControl	DMS_0005	2	0	0	0	0	0	0	0	0	1	1	0	0.499168	-0.333333	6.37381	4.48258	18.0065	0	0.58899
7	aripiprazole	0	0	NegControl	DMS_0005	2	0	0	0	0	0	0	0	0	1	1	-10.5924	NaN	46.6667	-75.3557	-88.5438	-88.2172	13	40.6194
7	aripiprazole	0	0	NegControl	DMS_0005	2	0	1	0	0	0	0	0	0	1	1	8.66477	-0.499168	10.6667	-6.37381	-53.5446	-7.3263	7	-13.415
7	aripiprazole	0	0	NegControl	DMS_0005	2	0	0	0	0	0	0	0	0	1	1	-21.4201	-3.66057	-0.333333	25.9336	36.0283	2.29737	-6	3.28011
7	aripiprazole	0	0	NegControl	DMS_0005	2	0	1	0	0	0	0	0	0	0	1	NaN	0	-0.333333	-7.36377	-4.48258	-4.57217	-1	-12.273
7	aripiprazole	0	0	NegControl	DMS_0005	2	0	0	0	0	0	0	0	0	1	1	-28.7845	6.48918	0.333333	-18.8884	-24.7228	16.4447	4	374.203
7	aripiprazole	0	0	NegControl	DMS_0005	3	0	1	0	0	0	0	0	0	1	1	4.40831	24.7672	12.7918	-43.6625	-54.7508	15.6856	6	-8.93919
7	aripiprazole	0	0	NegControl	DMS_0005	3	0	0	0	0	0	0	0	0	0	1	7.35694	7.6787	-0.12515	-8.65885	-6.11667	-44.1918	7	-27.0506
7	aripiprazole	0	0	NegControl	DMS_0005	3	0	0	0	0	0	0	0	0	1	1	-17.1857	-21.489	0.12515	56.9907	6.11667	4.73156	-2	-0.186841
7	aripiprazole	0	0	NegControl	DMS_0005	3	0	0	0	0	0	0	0	0	1	1	-2.85955	-10.0082	-1.20818	22.6762	51.823	-29.8574	4	0.186841
7	aripiprazole	0	0	NegControl	DMS_0005	3	0	0	0	0	0	0	0	0	1	1	-11.513	-7.6787	-1.20818	8.65885	12.2014	22.195	-2	12.7797
7	aripiprazole	0	0	NegControl	DMS_0005	3	0	0	0	0	0	0	0	0	1	1	-13.5232	-24.8168	-1.20818	107.298	59.5558	0.0485624	-13	36.4766
7	aripiprazole	0	0	NegControl	DMS_0005	3	0	0	0	0	0	0	0	0	1	1	7.35694	53.2198	35.4585	-57.0349	-75.1831	19.0148	0	23.0906
7	aripiprazole	0	0	NegControl	DMS_0005	3	0	1	0	0	0	0	0	0	1	1	2.85955	18.9966	24.8632	-50.2736	-71.0238	12.6888	NaN	-33.2014
7	aripiprazole	1	1	Antipsychotic	ARI_001	1	0	0	0	0	0	0	0	0	1	0	2.26171	-2.76114	-0.558514	33.1011	33.1407	-80.6132	-4	14.8107
7	aripiprazole	1	1	Antipsychotic	ARI_001	1	0	0	0	0	0	0	0	0	1	1	-8.11448	50.4592	4.76332	-75.9894	-58.4543	-90.0274	35	-35.7672
7	aripiprazole	1	1	Antipsychotic	ARI_001	1	0	0	0	0	0	0	0	0	1	0	2.26171	-2.76114	-0.903342	57.1739	67.6668	-93.3551	-6	-36.5759
7	aripiprazole	1	1	Antipsychotic	ARI_001	1	0	0	0	0	0	0	0	0	1	0	-4.05783	59.3021	71.7633	-78.0996	NaN	-84.8801	16	13.8695
7	aripiprazole	1	1	Antipsychotic	ARI_001	1	0	0	0	0	0	0	0	0	1	0	2.26171	-0.764463	0.763325	25.8481	12.146	-89.5569	6	7.66442
7	aripiprazole	1	1	Antipsychotic	ARI_001	1	0	1	0	0	0	0	0	0	1	0	-27.2237	-1.30128	-0.236675	9.58701	6.03526	-89.7339	-3	-35.4017
7	aripiprazole	1	1	Antipsychotic	ARI_001	1	0	0	0	0	0	0	0	0	1	0	2.26171	-2.76114	-0.558514	31.3009	21.6249	-75.2664	-4	99.7071
7	aripiprazole	1	1	Antipsychotic	ARI_001	1	0	0	0	0	0	0	0	0	1	0	2.26171	-2.76114	-0.903342	39.7449	54.1901	-52.1215	-6	137.356
7	aripiprazole	1	1	Antipsychotic	ARI_001	2	0	0	0	0	0	0	0	0	1	1	11.284	-1.4975	-5e-08	40.7552	-23.8382	-91.1949	-3	43.064
7	aripiprazole	1	1	Antipsychotic	ARI_001	2	0	0	0	0	0	0	0	0	1	1	-5.09888	-2.99501	-0.333333	44.8757	24.7553	-89.21	-2	-50.9808
7	aripiprazole	1	1	Antipsychotic	ARI_001	2	0	0	0	0	0	0	0	0	0	1	14.8594	-1.83028	1	51.7693	35.2156	-89.3824	-5	-13.8328
7	aripiprazole	1	1	Antipsychotic	ARI_001	2	0	0	0	0	0	0	0	0	1	1	1.0816	-2.32945	-0.333333	56.1207	14.4671	-89.8152	-8	38.1335
7	aripiprazole	1	1	Antipsychotic	ARI_001	2	0	0	0	0	0	0	0	0	0	1	-12.9151	-2.32945	0.356322	47.2329	38.4244	-79.4789	-7	-30.5372
7	aripiprazole	1	1	Antipsychotic	ARI_001	2	0	0	0	0	0	0	0	0	1	1	11.5777	-4.6589	-0.333333	73.1237	19.6997	-81.422	-10	57.2574
7	aripiprazole	1	1	Antipsychotic	ARI_001	2	0	0	0	0	0	0	0	0	1	1	14.8594	-5.49085	-0.333333	58.001	44.4626	-87.4059	-11	226.779
7	aripiprazole	1	1	Antipsychotic	ARI_001	2	0	1	0	0	0	0	0	0	1	1	5.3639	-2.84535	-0.333333	26.807	21.3427	-88.5035	-5	156.471
7	aripiprazole	1	1	Antipsychotic	ARI_001	3	0	0	0	0	0	0	0	0	1	1	7.35694	-8.58546	1.03062	-2.08053	-26.6477	-88.0233	16	-4.31212
7	aripiprazole	1	1	Antipsychotic	ARI_001	3	0	0	0	0	0	0	0	0	1	0	-2.37228	-24.8168	-1.20818	165.043	92.4671	-88.4124	-12	27.3343
7	aripiprazole	1	1	Antipsychotic	ARI_001	3	0	0	0	0	0	0	0	0	1	0	-9.53388	-24.8168	-1.20818	189.706	80.7558	-90.6647	-11	25.9437
7	aripiprazole	1	1	Antipsychotic	ARI_001	3	0	0	NaN	NaN	NaN	NaN	NaN	NaN	1	0	-11.1184	-15.1884	23.8754	-11.2577	-58.6442	-89.2382	14	-20.9885
7	aripiprazole	1	1	Antipsychotic	ARI_001	3	0	0	0	0	0	0	0	0	1	0	-58.5007	-24.2914	-1.20818	115.829	25.9654	-86.8254	-11	35.8424
7	aripiprazole	1	1	Antipsychotic	ARI_001	3	0	0	0	0	0	0	0	0	1	1	3.27493	-23.7473	-1.20818	133.938	70.1426	-83.2303	-12	5.89645
7	aripiprazole	1	1	Antipsychotic	ARI_001	3	0	0	0	0	0	0	0	0	1	1	0.686834	-22.7295	-0.493897	40.0447	35.77	-95.6952	-8	NaN
7	aripiprazole	1	1	Antipsychotic	ARI_001	3	0	0	0	0	0	0	0	0	1	1	-39.1164	-22.7189	-1.20818	67.7236	57.1718	-81.893	-10	19.1623
7	aripiprazole	2	3.16	Antipsychotic	ARI_003	1	0	0	0	0	0	0	0	0	1	0	-4.70744	-2.42273	-0.903342	12.6019	52.594	31.2362	-3	6.87525
7	aripiprazole	2	3.16	Antipsychotic	ARI_003	1	0	0	0	0	0	0	0	0	1	0	-17.2583	-1.43002	7.42999	-9.30321	-1.26994	21.2475	7	-37.9946
7	aripiprazole	2	3.16	Antipsychotic	ARI_003	1	0	0	0	0	0	0	0	0	0	0	-14.0072	-2.76114	6.76332	21.3932	-6.69455	-12.5459	-2	-47.6434
7	aripiprazole	2	3.16	Antipsychotic	ARI_003	1	0	0	0	0	0	0	0	0	1	0	2.26171	-2.09558	0.429992	10.1815	31.7509	-66.502	-2	16.6314
7	aripiprazole	2	3.16	Antipsychotic	ARI_003	1	0	0	0	0	0	0	0	0	1	0	-0.442323	-2.42836	-0.903342	30.8374	44.0791	-11.7664	-1	22.8322
7	aripiprazole	2	3.16	Antipsychotic	ARI_003	1	0	0	0	0	0	0	0	0	0	1	2.26171	0.566652	-0.903342	-34.8489	-5.26589	54.3732	4	-21.8328
7	aripiprazole	2	3.16	Antipsychotic	ARI_003	1	0	0	0	0	0	0	0	0	1	0	-1.58271	-2.42836	-0.903342	33.4171	44.9911	-13.4241	-3	23.2669
7	aripiprazole	2	3.16	Antipsychotic	ARI_003	1	0	0	0	0	0	0	0	0	1	0	2.26171	-1.7628	-0.570009	23.9415	17.1489	11.7664	-4	3.7514
7	aripiprazole	2	3.16	Antipsychotic	ARI_003	2	0	1	0	0	0	0	0	0	1	1	-1.79651	54.2429	3.66667	-42.1595	-42.6631	14.6505	24	-15.5431
7	aripiprazole	2	3.16	Antipsychotic	ARI_003	2	0	NaN	0	0	0	0	0	0	0	1	NaN	55.574	26.6667	-56.6902	-73.2861	3.2081	29	-9.40018
7	aripiprazole	2	3.16	Antipsychotic	ARI_003	2	0	1	1	0	0	0	0	1	1	1	4.36876	60.6021	9.66667	-60.029	-71.0912	9.75098	27	56.7555
7	aripiprazole	2	3.16	Antipsychotic	ARI_003	2	0	0	0	0	0	0	0	0	1	1	14.8594	14.8087	0.666667	-14.9824	-16.0877	13.9286	25	60.0412
7	aripiprazole	2	3.16	Antipsychotic	ARI_003	2	0	NaN	0	0	0	0	0	0	0	1	NaN	68.2196	23	-24.7714	-75.5648	1.54732	20	92.812
7	aripiprazole	2	3.16	Antipsychotic	ARI_003	2	0	0	0	0	0	0	0	0	1	0	14.8594	-3.7988	1.3908	78.0022	27.062	14.7212	0	-18.4924
7	aripiprazole	2	3.16	Antipsychotic	ARI_003	2	0	0	0	0	0	0	0	0	1	1	14.7232	-0.583911	-0.333333	48.4738	49.9186	36.6615	-5	20.5534
7	aripiprazole	2	3.16	Antipsychotic	ARI_003	2	0	0	0	0	0	0	0	0	1	0	1.83716	1.99667	10	9.53009	-33.5602	17.3251	14	66.3862
7	aripiprazole	2	3.16	Antipsychotic	ARI_003	3	0	0	0	0	0	0	0	0	1	0	7.35694	-24.8168	-1.20818	182.613	96.0614	-26.7646	-12	-11.186
7	aripiprazole	2	3.16	Antipsychotic	ARI_003	3	0	1	0	0	0	0	0	0	1	0	-13.9474	-24.8168	-0.87485	107.65	20.6557	-57.0876	-13	12.5022
7	aripiprazole	2	3.16	Antipsychotic	ARI_003	3	0	0	0	0	0	0	0	0	1	0	0.775672	-24.8168	0.685756	193.792	7.56453	-27.3069	-11	-30.3903
7	aripiprazole	2	3.16	Antipsychotic	ARI_003	3	0	0	0	0	0	0	0	0	1	0	NaN	-23.4307	-1.20818	150.058	36.2969	-15.825	-14	-36.0304
7	aripiprazole	2	3.16	Antipsychotic	ARI_003	3	0	0	0	0	0	0	0	0	1	1	NaN	-22.631	-1.20818	104.779	67.5576	-52.3472	-11	-20.9055
7	aripiprazole	2	3.16	Antipsychotic	ARI_003	3	0	0	0	0	0	0	0	0	1	0	-0.0804381	-24.8168	-1.20818	128.005	38.822	-24.6587	-14	-3.47042
7	aripiprazole	2	3.16	Antipsychotic	ARI_003	3	0	0	0	0	0	0	0	0	1	1	-7.56115	-24.8168	-1.20818	164.755	91.6194	29.352	-12	51.1916
7	aripiprazole	2	3.16	Antipsychotic	ARI_003	3	0	0	0	0	0	0	0	0	1	0	-7.70393	-16.917	42.2401	107.211	-77.0502	-53.5369	-11	-29.091
7	aripiprazole	3	10	Antipsychotic	ARI_010	1	0	0	1	0	1	0	0	0	0	1	-52.8907	71.8582	47.0967	-71.5418	-85.7541	-55.6259	41	-24.48
7	aripiprazole	3	10	Antipsychotic	ARI_010	1	0	0	1	0	1	0	0	0	0	1	-64.0882	77.9377	70.0967	-76.4051	-89.1064	-82.3264	34	-30.5118
7	aripiprazole	3	10	Antipsychotic	ARI_010	1	0	0	1	0	0	1	0	0	0	0	2.26171	78.8131	84.5967	-78.3284	-95.7947	-67.2015	22	NaN
7	aripiprazole	3	10	Antipsychotic	ARI_010	1	0	0	1	0	0	0	0	1	1	1	-19.6849	61.1324	46.0967	-70.4141	-76.9551	-72.4175	41	-77.9764
7	aripiprazole	3	10	Antipsychotic	ARI_010	1	0	0	1	0	1	0	0	0	0	1	2.26171	89.7513	57.7633	-82.3368	-86.0994	-81.191	45	-18.949
7	aripiprazole	3	10	Antipsychotic	ARI_010	1	0	0	0	0	0	0	0	0	0	0	-35.4819	67.6216	64.43	-75.5203	-83.3523	-63.741	45	NaN
7	aripiprazole	3	10	Antipsychotic	ARI_010	1	0	0	0	0	0	0	0	0	1	1	-48.167	62.2971	10.7633	-77.3132	-70.2031	-61.0129	63	84.3616
7	aripiprazole	3	10	Antipsychotic	ARI_010	1	0	0	0	0	0	0	0	0	1	1	-54.6906	2.57449	3.09666	-47.0262	-40.9406	-62.4224	30	88.9708
7	aripiprazole	3	10	Antipsychotic	ARI_010	2	0	0	0	0	0	0	0	0	1	0	-28.247	6.48918	9.66667	-27.6204	-52.5843	-83.867	28	-27.7499
7	aripiprazole	3	10	Antipsychotic	ARI_010	2	0	0	0	0	0	0	0	0	1	0	-39.602	14.4759	40.6667	-43.5718	-82.5648	-82.6518	50	32.7641
7	aripiprazole	3	10	Antipsychotic	ARI_010	2	0	1	0	0	0	0	0	0	1	0	-17.4044	9.48419	21	-40.6377	-70.8892	-82.2162	37	-16.4706
7	aripiprazole	3	10	Antipsychotic	ARI_010	2	0	1	0	0	0	0	0	0	1	1	-26.6964	34.4426	17	-52.8363	-70.8169	-81.4838	46	-18.1009
7	aripiprazole	3	10	Antipsychotic	ARI_010	2	0	0	0	0	0	0	0	0	0	0	-11.726	50.2496	44.3333	-57.8429	-85.7211	-85.3126	75	31.1506
7	aripiprazole	3	10	Antipsychotic	ARI_010	2	0	1	0	0	0	0	0	0	1	1	0.405216	34.609	18.6667	-42.8148	-69.2206	-76.9179	32	36.508
7	aripiprazole	3	10	Antipsychotic	ARI_010	2	0	0	0	0	0	0	0	0	1	1	0.600123	39.3431	23.7912	-55.3772	-77.3188	-87.0202	50	119.447
7	aripiprazole	3	10	Antipsychotic	ARI_010	2	0	0	0	0	0	0	0	0	1	1	0.655655	49.1998	39.3333	-46.611	-83.0411	-82.2155	30	232.815
7	aripiprazole	3	10	Antipsychotic	ARI_010	3	0	0	0	0	0	0	0	0	1	0	-27.9138	-24.8168	-0.863355	145.085	50.1224	-87.1848	-12	-24.0326
7	aripiprazole	3	10	Antipsychotic	ARI_010	3	0	0	0	0	0	0	0	0	1	1	-19.8309	-24.6411	-1.20818	115.66	79.4508	NaN	-13	-23.0047
7	aripiprazole	3	10	Antipsychotic	ARI_010	3	0	0	0	0	0	0	0	0	1	0	-9.24947	-24.8168	-0.863355	132.618	19.417	-92.8337	-12	28.7055
7	aripiprazole	3	10	Antipsychotic	ARI_010	3	0	1	0	0	0	0	0	0	1	1	-6.95732	-23.1248	-0.865717	61.7779	43.8987	-91.9339	-7	-31.4007
7	aripiprazole	3	10	Antipsychotic	ARI_010	3	0	0	0	0	0	0	0	0	1	0	7.35694	-24.8168	0.12515	166.368	6.54838	-87.5334	-9	-31.6403
7	aripiprazole	3	10	Antipsychotic	ARI_010	3	0	1	0	0	0	0	0	0	0	0	2.93789	-24.6476	0.458484	141.24	-1.89078	-89.3155	-10	-24.4619
7	aripiprazole	3	10	Antipsychotic	ARI_010	3	0	0	0	0	0	0	0	0	1	1	-15.2731	74.1849	27.7204	-74.7935	-85.3705	-93.8357	15	108.696
7	aripiprazole	3	10	Antipsychotic	ARI_010	3	0	0	0	0	0	0	0	0	1	1	-9.72257	-24.1983	-0.467442	106.106	11.0298	-84.7561	-4	-16.1138
7	aripiprazole	4	31.6	Antipsychotic	ARI_030	1	0	0	1	0	1	0	0	0	0	1	-45.8817	71.7813	62.43	-79.1174	-82.452	1.0107	57	-81.0225
7	aripiprazole	4	31.6	Antipsychotic	ARI_030	1	0	0	1	0	1	0	0	0	0	1	-66.5639	89.4186	63.0967	-78.1532	-87.4781	-25.4681	53	-83.1695
7	aripiprazole	4	31.6	Antipsychotic	ARI_030	1	0	0	1	0	1	0	0	0	0	0	-47.0307	60.6906	66.7633	-78.9754	-86.2511	-1.0107	81	-83.9606
7	aripiprazole	4	31.6	Antipsychotic	ARI_030	1	0	0	1	0	1	0	0	0	0	1	-63.6913	84.0941	68.43	-80.1724	-86.3842	40.4054	35	-86.5312
7	aripiprazole	4	31.6	Antipsychotic	ARI_030	1	0	0	1	0	1	0	0	0	0	0	-14.7436	41.9976	31.7633	-76.5452	-82.3525	7.05547	89	-67.3969
7	aripiprazole	4	31.6	Antipsychotic	ARI_030	1	0	0	1	0	1	0	0	0	0	1	-31.0595	60.6332	31.43	-76.4112	-79.8842	38.6032	103	-37.9115
7	aripiprazole	4	31.6	Antipsychotic	ARI_030	1	0	0	1	0	1	0	0	1	0	1	-29.8113	59.3021	46.43	-77.7912	-78.1961	-54.5541	91	-57.844
7	aripiprazole	4	31.6	Antipsychotic	ARI_030	1	0	0	1	0	0	1	0	0	0	0	-38.643	38.6698	48.7633	-75.4007	-79.8827	-44.1597	99	22.7353
7	aripiprazole	4	31.6	Antipsychotic	ARI_030	2	0	0	1	0	0	0	0	1	0	1	-93.6763	58.9018	25.3333	-57.3719	-69.3824	10.8882	60	-17.0515
7	aripiprazole	4	31.6	Antipsychotic	ARI_030	2	0	0	1	0	1	0	0	0	0	1	-75.8534	66.6372	50.3333	-64.5498	-86.473	47.4453	61	NaN
7	aripiprazole	4	31.6	Antipsychotic	ARI_030	2	0	0	1	0	1	0	0	1	0	0	-40.2473	29.1961	45	-38.961	-84.3359	45.1359	35	NaN
7	aripiprazole	4	31.6	Antipsychotic	ARI_030	2	0	0	1	0	1	0	0	0	0	1	-55.863	55.4077	32.3333	-59.514	-79.2427	-52.8563	72	-32.6739
7	aripiprazole	4	31.6	Antipsychotic	ARI_030	2	0	0	1	0	1	0	0	0	0	1	NaN	66.0566	44.6667	-66.4121	-85.6952	33.708	61	-57.8387
7	aripiprazole	4	31.6	Antipsychotic	ARI_030	2	0	0	1	0	1	0	0	0	0	1	-68.7697	47.3491	31.3333	-53.7799	-80.9504	32.8631	77	-47.8788
7	aripiprazole	4	31.6	Antipsychotic	ARI_030	2	0	0	1	0	1	0	0	0	0	1	-50.3136	76.5391	58	-66.1454	-86.3868	48.4233	34	6.09743
7	aripiprazole	4	31.6	Antipsychotic	ARI_030	2	0	0	1	0	1	0	0	0	0	0	-47.8616	71.381	59.6667	-65.7504	-92.9135	49.5716	53	-4.17263
7	aripiprazole	4	31.6	Antipsychotic	ARI_030	3	0	0	0	0	0	0	0	0	0	1	-91.5356	57.7123	3.12515	-60.1153	-34.8424	53.7482	37	-36.5325
7	aripiprazole	4	31.6	Antipsychotic	ARI_030	3	0	1	0	0	0	0	0	0	1	1	-80.6294	22.9262	-1.20818	45.1363	40.3041	-3.0522	2	-11.5034
7	aripiprazole	4	31.6	Antipsychotic	ARI_030	3	0	1	0	0	0	0	0	0	1	0	-46.5394	-24.4329	1.22237	67.2348	-31.9095	13.512	-10	-40.2129
7	aripiprazole	4	31.6	Antipsychotic	ARI_030	3	0	0	1	0	1	0	1	0	0	0	0.922297	-20.3243	0.515955	24.1538	45.5467	27.7601	-1	1.09174
7	aripiprazole	4	31.6	Antipsychotic	ARI_030	3	0	0	0	0	0	0	0	0	0	1	-13.7339	-23.3754	0.171127	76.38	0.859989	33.7814	-4	NaN
7	aripiprazole	4	31.6	Antipsychotic	ARI_030	3	0	0	0	0	0	0	0	0	1	0	-11.0143	-19.1369	-0.1737	81.2695	-27.7845	27.9292	-9	-41.0353
7	aripiprazole	4	31.6	Antipsychotic	ARI_030	3	0	1	0	0	0	0	0	0	0	0	7.35694	-24.0104	0.278806	120	-6.75248	56.2511	-11	1.7971
7	aripiprazole	4	31.6	Antipsychotic	ARI_030	3	0	0	0	0	0	0	0	0	1	0	3.3233	-19.6475	0.889719	69.2824	-20.2192	27.6835	1	-38.6126
7	aripiprazole	5	100	Antipsychotic	ARI_100	1	0	0	1	0	1	0	0	0	0	0	NaN	76.1074	69.7633	-79.4448	-90.1882	26.9719	56	-88.9721
7	aripiprazole	5	100	Antipsychotic	ARI_100	1	0	0	1	0	1	0	0	0	1	1	NaN	68.9527	64.43	-80.015	-86.4923	40.8449	60	-79.6566
7	aripiprazole	5	100	Antipsychotic	ARI_100	1	0	0	1	0	1	0	0	0	0	0	NaN	76.2738	73.7633	-74.2005	-88.7102	32.5711	59	-87.1608
7	aripiprazole	5	100	Antipsychotic	ARI_100	1	0	0	1	0	1	0	0	0	0	0	NaN	66.2904	80.43	-78.2371	-93.6919	16.1891	55	-91.6514
7	aripiprazole	5	100	Antipsychotic	ARI_100	1	0	0	1	0	0	0	0	1	0	1	NaN	69.1191	48.43	-77.5555	-81.9267	29.6324	65	-33.7341
7	aripiprazole	5	100	Antipsychotic	ARI_100	1	0	0	1	0	1	0	0	0	0	1	-77.2496	45.3254	32.7633	-76.5814	-75.9193	23.9613	91	-48.5805
7	aripiprazole	5	100	Antipsychotic	ARI_100	1	0	1	1	0	1	0	0	0	0	0	NaN	89.4024	97.6931	-78.4437	-94.8296	7.68477	18	-67.9771
7	aripiprazole	5	100	Antipsychotic	ARI_100	1	0	0	1	0	1	0	0	0	0	1	-71.3897	51.8146	13.7633	-77.9981	-63.4248	17.0695	67	-53.8618
7	aripiprazole	5	100	Antipsychotic	ARI_100	2	0	0	1	0	1	0	0	1	0	0	NaN	56.9052	59	-58.9276	-85.7039	-40.4308	76	NaN
7	aripiprazole	5	100	Antipsychotic	ARI_100	2	1	NaN	NaN	NaN	NaN	NaN	NaN	NaN	NaN	NaN	NaN	NaN	NaN	NaN	NaN	8.76044	NaN	NaN
7	aripiprazole	5	100	Antipsychotic	ARI_100	2	0	0	1	0	1	0	0	0	0	0	NaN	66.223	90.3333	-61.9136	-93.331	1.23436	37	-24.0802
7	aripiprazole	5	100	Antipsychotic	ARI_100	2	0	0	1	0	1	0	0	1	0	0	-91.7404	73.7105	84.6667	-68.6348	-91.1494	-11.8307	53	NaN
7	aripiprazole	5	100	Antipsychotic	ARI_100	2	0	0	1	0	1	0	0	0	0	0	-100	66.0566	83.3333	-64.7506	-94.6149	-4.70695	63	-61.2222
7	aripiprazole	5	100	Antipsychotic	ARI_100	2	0	0	1	0	1	0	0	0	0	1	NaN	81.6972	76	-69.7538	-91.0429	-9.9203	54	-55.7039
7	aripiprazole	5	100	Antipsychotic	ARI_100	2	0	0	1	0	1	0	0	0	0	0	NaN	63.3943	96	-61.2605	-93.7965	-2.69923	31	-78.6978
7	aripiprazole	5	100	Antipsychotic	ARI_100	2	0	0	1	0	1	0	0	1	0	0	-62.9611	46.4226	65	-61.4031	-90.8705	-23.4593	75	3.94407
7	aripiprazole	5	100	Antipsychotic	ARI_100	3	0	0	0	0	0	0	0	0	0	0	NaN	51.0567	79.4585	-67.111	-88.8637	-93.2632	12	NaN
7	aripiprazole	5	100	Antipsychotic	ARI_100	3	0	0	0	0	0	0	0	0	0	0	NaN	33.1493	50.516	-56.2116	-76.3201	-90.39	39	-9.15609
7	aripiprazole	5	100	Antipsychotic	ARI_100	3	0	0	0	0	0	0	0	0	0	0	NaN	29.2597	72.7918	-53.5722	-87.5118	-91.5904	36	-48.3954
7	aripiprazole	5	100	Antipsychotic	ARI_100	3	0	0	0	0	0	0	0	0	1	0	-74.0863	9.12662	35.7918	-45.6232	-68.2314	-83.756	61	-49.471
7	aripiprazole	5	100	Antipsychotic	ARI_100	3	0	0	0	0	0	0	0	0	0	1	-23.4283	43.902	28.4585	-51.3084	-70.1473	-78.2726	29	2.94523
7	aripiprazole	5	100	Antipsychotic	ARI_100	3	0	0	0	0	0	0	0	0	0	0	-20.3854	25.0983	72.7918	-53.7764	-88.5016	-91.6519	50	-46.1572
7	aripiprazole	5	100	Antipsychotic	ARI_100	3	0	0	0	0	0	0	0	0	0	1	-44.6441	42.4713	17.4585	-54.1236	-65.4717	NaN	40	1.41338
7	aripiprazole	5	100	Antipsychotic	ARI_100	3	0	0	0	0	0	0	0	0	0	1	-42.2447	43.3727	60.1953	-60.1813	-89.9045	-76.8247	72	-13.7768
8	diazepam	0	0	NegControl	DMS_0005	1	0	1	0	0	0	0	0	0	1	0	-1.86629	-5.83216	-0.172414	3.37765	-30.3012	-11.1644	-5.5	-13.4547
8	diazepam	0	0	NegControl	DMS_0005	1	0	0	0	0	0	0	0	0	1	0	-12.5383	-6.0803	2.27657	32.4751	24.6269	-19.8084	-3.5	18.8186
8	diazepam	0	0	NegControl	DMS_0005	1	0	0	0	0	0	0	0	0	0	1	-8.89445	6.11901	-0.172414	-19.5974	0.214422	2.0175	4.5	-56.215
8	diazepam	0	0	NegControl	DMS_0005	1	0	0	0	0	0	0	0	0	1	1	-14.81	3.32295	0.172414	2.0428	13.3881	12.7616	0.5	47.8889
8	diazepam	0	0	NegControl	DMS_0005	1	0	0	0	0	0	0	0	0	1	0	1.86629	-5.09799	-0.172414	38.0204	43.8652	1.11506	-4.5	-3.57404
8	diazepam	0	0	NegControl	DMS_0005	1	0	0	0	0	0	0	0	0	1	1	2.22795	-3.32295	0.862069	-2.0428	-0.214422	10.5184	-0.5	33.7099
8	diazepam	0	0	NegControl	DMS_0005	1	0	0	0	0	0	0	0	0	1	1	2.22795	54.6518	-0.172414	-64.2901	-31.2566	-21.0647	17.5	-14.0116
8	diazepam	0	0	NegControl	DMS_0005	1	0	0	0	0	0	0	0	0	1	1	2.22795	6.81652	1.39621	-50.9595	-21.1946	-1.11506	10.5	3.57404
8	diazepam	0	0	NegControl	DMS_0005	2	0	1	0	0	0	0	0	0	1	1	-100	-2.83105	10.0338	-6.84307	-32.5196	-13.9868	-1	-2.68752
8	diazepam	0	0	NegControl	DMS_0005	2	0	0	0	0	0	0	0	0	1	1	NaN	4.25127	0.125	-22.2664	10.2669	17.0549	12	-5.89396
8	diazepam	0	0	NegControl	DMS_0005	2	0	0	0	0	0	0	0	0	1	1	NaN	2.83105	-1.125	6.84307	44.6356	-21.3388	3	0.225808
8	diazepam	0	0	NegControl	DMS_0005	2	0	0	0	0	0	0	0	0	1	0	-1.49401	-5.30855	4.20833	11.6146	-17.7592	13.5567	1	63.3493
8	diazepam	0	0	NegControl	DMS_0005	2	0	0	0	0	0	0	0	0	1	1	1.49401	-7.70499	-1.125	32.9401	82.7838	-15.0074	-7	-0.225808
8	diazepam	0	0	NegControl	DMS_0005	2	0	0	0	0	0	0	0	0	1	1	-17.3087	86.6378	-0.125	-78.1969	-46.5434	5.09843	-7	10.4537
8	diazepam	0	0	NegControl	DMS_0005	2	0	0	0	0	0	0	0	0	1	1	4.38695	-10.0344	-1.125	16.1722	49.2804	18.4497	-4	16.9831
8	diazepam	0	0	NegControl	DMS_0005	2	0	0	0	0	0	0	0	0	1	1	4.38695	17.2383	4.44991	-46.1502	-10.2669	-26.6726	4	-25.7653
8	diazepam	0	0	NegControl	DMS_0005	3	0	1	0	0	0	0	0	0	1	1	10.7014	-7.57072	-1.60714	63.7939	115.503	-28.924	-4.5	-34.2294
8	diazepam	0	0	NegControl	DMS_0005	3	0	0	0	0	0	0	0	0	0	1	10.7014	33.1947	1.60714	-18.8006	-16.3577	-6.00966	2.5	-54.5152
8	diazepam	0	0	NegControl	DMS_0005	3	0	0	0	0	0	0	0	0	1	1	-6.46356	5.90682	16.3929	-16.4428	-68.3825	-18.5282	3.5	-49.4419
8	diazepam	0	0	NegControl	DMS_0005	3	0	1	0	0	0	0	0	0	1	1	NaN	19.3844	17.0595	-41.738	-30.9206	-28.8491	15.5	152.569
8	diazepam	0	0	NegControl	DMS_0005	3	0	1	0	0	0	0	0	0	1	1	NaN	90.2662	42.7262	NaN	-87.505	-15.7377	2.5	24.4458
8	diazepam	0	0	NegControl	DMS_0005	3	0	1	0	0	0	0	0	0	0	1	-6.08881	-9.73378	-1.60714	46.617	39.1735	2.78895	-8.5	135.834
8	diazepam	0	0	NegControl	DMS_0005	3	0	0	0	0	0	0	0	0	1	1	-17.7572	-5.90682	-1.60714	0	16.3577	-2.55367	-2.5	0.957454
8	diazepam	0	0	NegControl	DMS_0005	3	0	0	0	0	0	0	0	0	1	1	6.08881	-6.6463	-1.60714	46.3211	55.6729	-1.35564	-4.5	-0.957454
8	diazepam	1	1	Anxiolytic	DIA_001	1	0	0	0	0	0	0	0	0	1	0	2.22795	-3.11863	0.160919	-0.0666927	17.9331	-15.4452	3.5	-12.1991
8	diazepam	1	1	Anxiolytic	DIA_001	1	0	0	0	0	0	0	0	0	1	1	2.22795	-6.0803	-0.172414	42.3188	48.557	-12.5642	-5.5	-36.6263
8	diazepam	1	1	Anxiolytic	DIA_001	1	0	0	0	0	0	0	0	0	1	1	-6.89749	28.6951	1.31458	-44.8954	11.5386	-39.5105	5.5	-43.8581
8	diazepam	1	1	Anxiolytic	DIA_001	1	0	1	0	0	0	0	0	0	0	1	-24.1722	-4.50412	-0.172414	19.8823	19.6231	-37.2592	0.5	-54.9613
8	diazepam	1	1	Anxiolytic	DIA_001	1	0	1	0	0	0	0	0	0	1	0	2.22795	-6.0803	2.37304	30.2079	-9.04162	-20.8232	2.5	31.2617
8	diazepam	1	1	Anxiolytic	DIA_001	1	0	0	0	0	0	0	0	0	1	0	0.94781	-5.41475	-0.172414	19.9428	21.5653	-16.0625	-4.5	-5.78022
8	diazepam	1	1	Anxiolytic	DIA_001	1	0	0	0	0	0	0	0	0	0	1	-2.65112	-6.0803	-0.172414	31.2202	47.5165	-18.8572	-5.5	58.5043
8	diazepam	1	1	Anxiolytic	DIA_001	1	0	0	0	0	0	0	0	0	1	1	-0.615481	-0.651232	0.494253	-20.7573	21.4083	-20.0368	2.5	-0.60449
8	diazepam	1	1	Anxiolytic	DIA_001	2	0	1	0	0	0	0	0	0	1	0	NaN	-8.60587	-0.240044	10.84	22.1247	-44.059	-6	31.916
8	diazepam	1	1	Anxiolytic	DIA_001	2	0	0	0	0	0	0	0	0	1	1	NaN	-7.62157	1.9053	10.9449	65.7445	-71.4242	-4	64.6256
8	diazepam	1	1	Anxiolytic	DIA_001	2	0	0	0	0	0	0	0	0	1	1	4.38695	-9.86805	-1.125	29.8723	76.6652	-48.4886	-10	-10.3032
8	diazepam	1	1	Anxiolytic	DIA_001	2	0	1	0	0	0	0	0	0	1	0	4.38695	-10.0344	-1.125	34.9027	49.6608	-69.3794	-11	6.32631
8	diazepam	1	1	Anxiolytic	DIA_001	2	0	0	0	0	0	0	0	0	1	1	-0.346284	-10.0344	-0.458333	41.4503	38.1568	-43.3263	-9	-34.8354
8	diazepam	1	1	Anxiolytic	DIA_001	2	0	1	0	0	0	0	0	0	1	0	1.06554	-10.0344	0.208333	72.7961	13.9362	-65.7308	-7	-44.3586
8	diazepam	1	1	Anxiolytic	DIA_001	2	0	0	0	0	0	0	0	0	1	1	4.38695	-10.0344	-1.125	37.2359	119.945	-91.3925	-10	133.582
8	diazepam	1	1	Anxiolytic	DIA_001	2	0	0	0	0	0	0	0	0	1	1	-4.61465	-6.5195	-1.125	-11.2855	47.2377	-63.8155	-2	-11.3313
8	diazepam	1	1	Anxiolytic	DIA_001	3	0	1	0	0	0	0	0	0	1	1	7.91181	-9.39537	-1.60714	72.6086	85.0333	-89.5557	-8.5	-66.2126
8	diazepam	1	1	Anxiolytic	DIA_001	3	0	0	0	0	0	0	0	0	0	1	10.7014	-9.03448	-1.24218	79.0338	69.3916	-89.7612	-9.5	NaN
8	diazepam	1	1	Anxiolytic	DIA_001	3	0	0	0	0	0	0	0	0	0	1	10.7014	2.91181	1.39286	-15.2804	-21.5389	-93.6869	8.5	-18.804
8	diazepam	1	1	Anxiolytic	DIA_001	3	0	0	0	0	0	0	0	0	1	1	-14.9076	-9.73378	-1.60714	170.627	138.227	-92.9935	-12.5	-75.8868
8	diazepam	1	1	Anxiolytic	DIA_001	3	0	1	0	0	0	0	0	0	0	1	2.46973	-2.62718	0.62334	26.7432	9.1159	-89.298	8.5	-36.2186
8	diazepam	1	1	Anxiolytic	DIA_001	3	0	0	0	0	0	0	0	0	1	1	-4.96392	63.1209	44.1071	-45.1045	-92.596	-86.5132	NaN	-49.8885
8	diazepam	1	1	Anxiolytic	DIA_001	3	0	0	0	0	0	0	0	0	1	1	10.7014	70.2995	42.3929	-28.1699	-83.2042	-93.6467	6.5	-27.4318
8	diazepam	1	1	Anxiolytic	DIA_001	3	0	0	0	0	0	0	0	0	0	1	10.7014	-4.74376	-0.0507226	18.8909	49.5105	-94.2645	4.5	-56.7926
8	diazepam	2	3.16	Anxiolytic	DIA_003	1	0	0	0	0	0	0	0	0	0	0	-7.84881	-5.20311	6.37931	-2.98835	-26.6298	11.6978	4.5	-11.5142
8	diazepam	2	3.16	Anxiolytic	DIA_003	1	0	0	0	0	0	0	0	0	1	0	-0.957628	-5.89782	1.16092	6.90601	-33.1827	10.5891	-0.5	-37.0186
8	diazepam	2	3.16	Anxiolytic	DIA_003	1	0	0	0	0	0	0	0	0	1	0	-3.34812	-5.08197	2.93103	57.7902	6.7683	5.55595	-0.5	-48.7194
8	diazepam	2	3.16	Anxiolytic	DIA_003	1	0	0	0	0	0	0	0	0	1	0	2.22795	-6.0803	0.494253	2.33073	4.25588	-57.0336	-3.5	2.27279
8	diazepam	2	3.16	Anxiolytic	DIA_003	1	0	0	0	0	0	0	0	0	0	0	2.22795	-4.25002	0.160919	15.4962	15.3396	6.64594	0.5	53.303
8	diazepam	2	3.16	Anxiolytic	DIA_003	1	0	0	0	0	0	0	0	0	1	0	-13.548	-6.0803	-0.172414	30.2584	-4.9564	-24.0304	-4.5	-1.80251
8	diazepam	2	3.16	Anxiolytic	DIA_003	1	0	0	0	0	0	0	0	0	0	0	-6.08327	-6.0803	0.174808	4.44081	6.73688	-5.55595	-4.5	3.10256
8	diazepam	2	3.16	Anxiolytic	DIA_003	1	0	0	0	0	0	0	0	0	1	1	-2.79307	-5.89782	-0.172414	5.46544	23.3177	-31.4577	0.5	12.3575
8	diazepam	2	3.16	Anxiolytic	DIA_003	2	0	0	0	0	0	0	0	0	1	0	-16.3522	6.73574	-0.682522	14.1451	55.2494	-13.1461	3	8.98251
8	diazepam	2	3.16	Anxiolytic	DIA_003	2	0	0	0	0	0	0	0	0	1	1	NaN	-5.88597	-1.125	37.8702	82.4824	-0.71162	17	-25.0952
8	diazepam	2	3.16	Anxiolytic	DIA_003	2	0	1	0	0	0	0	0	0	1	1	-4.1538	-10.0344	-1.125	42.6415	59.0581	8.3755	-11	76.6036
8	diazepam	2	3.16	Anxiolytic	DIA_003	2	0	0	0	0	0	0	0	0	1	0	-7.19805	-9.35762	-0.458333	35.4029	22.5226	-8.24833	-6	55.0773
8	diazepam	2	3.16	Anxiolytic	DIA_003	2	0	1	0	0	0	0	0	0	1	1	4.15237	-9.36889	-1.125	15.9592	61.7031	10.2877	-10	19.9676
8	diazepam	2	3.16	Anxiolytic	DIA_003	2	0	0	0	0	0	0	0	0	1	1	4.38695	-6.69525	-1.125	25.0067	68.3281	-15.2686	-5	113.529
8	diazepam	2	3.16	Anxiolytic	DIA_003	2	0	1	0	0	0	0	0	0	1	0	-2.81215	-10.0344	0.208333	3.54914	4.99616	25.9342	-9	38.8173
8	diazepam	2	3.16	Anxiolytic	DIA_003	2	0	1	0	0	0	0	0	0	0	0	-19.5871	-8.05642	-0.251638	61.9688	53.4073	-8.51314	-5	27.237
8	diazepam	2	3.16	Anxiolytic	DIA_003	3	0	0	0	0	0	0	0	0	0	1	-3.78834	-0.642868	-0.940476	-14.0107	-16.7026	-9.6364	16.5	-90.3924
8	diazepam	2	3.16	Anxiolytic	DIA_003	3	0	0	0	0	0	0	0	0	0	1	-10.8888	35.9755	21.9223	-54.3254	-47.2879	13.5819	22.5	-76.4971
8	diazepam	2	3.16	Anxiolytic	DIA_003	3	0	0	0	0	0	0	0	0	1	0	10.7014	-4.24293	1.72619	13.62	-3.76505	8.05102	0.5	-75.6945
8	diazepam	2	3.16	Anxiolytic	DIA_003	3	0	0	0	0	0	0	0	0	0	1	3.53834	-9.73378	-1.60714	63.5948	63.8825	-4.15496	-5.5	-80.2904
8	diazepam	2	3.16	Anxiolytic	DIA_003	3	0	0	0	0	0	0	0	0	0	0	-15.3371	-5.77509	1.22974	33.9039	19.7323	5.79857	-0.5	-81.8663
8	diazepam	2	3.16	Anxiolytic	DIA_003	3	0	0	0	0	0	0	0	0	0	1	-18.5826	-3.76363	-1.60714	17.5112	62.7492	13.8901	-2.5	-76.5031
8	diazepam	2	3.16	Anxiolytic	DIA_003	3	0	0	0	0	0	0	0	0	1	1	-1.87535	-9.73378	-1.60714	84.5306	46.045	-36.1788	-10.5	-63.0156
8	diazepam	2	3.16	Anxiolytic	DIA_003	3	0	1	0	0	0	0	0	0	0	0	6.05155	-9.5411	-0.0261151	100.338	57.0134	-3.12543	-8.5	-74.9791
8	diazepam	3	10	Anxiolytic	DIA_010	1	0	0	0	0	0	0	0	0	1	0	-0.509081	-3.97873	0.827586	24.6017	-5.20193	-2.2225	1.5	-1.55772
8	diazepam	3	10	Anxiolytic	DIA_010	1	0	1	0	0	0	0	0	0	0	0	2.22795	-5.40348	1.21167	40.753	1.12247	-3.56821	4.5	49.4154
8	diazepam	3	10	Anxiolytic	DIA_010	1	0	0	0	0	0	0	0	0	1	0	2.22795	-6.0803	4.49425	10.311	-18.3544	1.02143	10.5	-51.2545
8	diazepam	3	10	Anxiolytic	DIA_010	1	0	0	0	0	0	0	0	0	1	0	1.25086	-5.74753	2.49425	5.41694	-4.8665	6.68419	6.5	44.0708
8	diazepam	3	10	Anxiolytic	DIA_010	1	0	1	0	0	0	0	0	0	1	0	2.22795	-6.0803	2.49425	30.746	-11.1655	-3.63305	-1.5	62.9957
8	diazepam	3	10	Anxiolytic	DIA_010	1	0	1	0	0	0	0	0	0	1	0	0.996284	-5.40348	1.16092	9.16963	-18.1362	-34.6753	0.5	76.1863
8	diazepam	3	10	Anxiolytic	DIA_010	1	0	1	0	0	0	0	0	0	1	0	2.22795	-5.58114	0.827586	24.6884	-0.25309	-11.7021	3.5	72.0088
8	diazepam	3	10	Anxiolytic	DIA_010	1	0	1	0	0	0	0	0	0	0	0	0.134541	-5.40348	0.172414	13.2468	3.20192	-1.66713	-3.5	3.44281
8	diazepam	3	10	Anxiolytic	DIA_010	2	0	1	0	0	0	0	0	0	1	1	-100	25.0587	1.51651	-23.8117	27.6627	-62.9774	-1	37.4938
8	diazepam	3	10	Anxiolytic	DIA_010	2	0	1	0	0	0	0	0	0	0	0	NaN	-10.0344	2.52463	54.0382	54.6851	-75.2902	2	-14.5449
8	diazepam	3	10	Anxiolytic	DIA_010	2	0	0	0	0	0	0	0	0	1	0	NaN	-8.68309	-0.695816	60.3481	34.5544	-95.9749	-1	-20.1199
8	diazepam	3	10	Anxiolytic	DIA_010	2	0	NaN	0	0	0	0	0	0	0	0	-3.55271	-10.0344	-0.125	64.5994	17.9256	-47.754	-9	-56.0534
8	diazepam	3	10	Anxiolytic	DIA_010	2	0	1	0	0	0	0	0	0	1	0	-10.2373	-10.0344	-0.772887	36.2464	63.0034	-51.1796	-10	16.2457
8	diazepam	3	10	Anxiolytic	DIA_010	2	0	1	0	0	0	0	0	0	1	0	-32.6297	-9.53528	2.1241	17.0001	31.8437	-31.3376	-3	-19.1735
8	diazepam	3	10	Anxiolytic	DIA_010	2	0	0	0	0	0	0	0	0	0	0	-1.8649	-10.0344	0.0654762	14.711	54.5407	NaN	-9	-0.0825716
8	diazepam	3	10	Anxiolytic	DIA_010	2	0	1	0	0	0	0	0	0	1	0	0.881985	-10.0344	-0.0179889	54.4349	48.013	-27.9429	-9	-15.6125
8	diazepam	3	10	Anxiolytic	DIA_010	3	0	1	0	0	0	0	0	0	1	1	-14.8774	7.16518	0.0595239	-7.2362	-4.21041	-89.5016	0.5	-68.7059
8	diazepam	3	10	Anxiolytic	DIA_010	3	0	0	0	0	0	0	0	0	1	1	-5.84474	17.3877	20.0595	-28.8059	-67.8956	-88.1647	3.5	-80.2458
8	diazepam	3	10	Anxiolytic	DIA_010	3	0	0	0	0	0	0	0	0	1	1	10.7014	-5.07488	0.0595239	-3.29706	-6.4561	-79.219	-4.5	-63.7414
8	diazepam	3	10	Anxiolytic	DIA_010	3	0	0	0	0	0	0	0	0	1	1	3.73589	15.7238	11.0595	-30.2885	-38.4139	-89.0009	14.5	-62.9831
8	diazepam	3	10	Anxiolytic	DIA_010	3	0	0	0	0	0	0	0	0	0	0	-4.54965	-9.38954	-0.940476	55.5198	-7.10914	-87.7675	-9.5	-82.0465
8	diazepam	3	10	Anxiolytic	DIA_010	3	0	0	0	0	0	0	0	0	1	1	10.7014	-9.73378	-1.60714	39.7844	40.482	-86.4273	0.5	-54.7519
8	diazepam	3	10	Anxiolytic	DIA_010	3	0	0	0	0	0	0	0	0	1	1	8.18257	-9.401	-1.60714	5.23742	23.6129	-69.5586	-5.5	-66.3785
8	diazepam	3	10	Anxiolytic	DIA_010	3	0	0	0	0	0	0	0	0	1	1	10.7014	69.4777	35.8003	-62.9652	-60.8706	-70.3858	NaN	-77.8043
8	diazepam	4	31.6	Anxiolytic	DIA_030	1	0	1	0	0	0	0	0	0	1	1	-23.9874	47.6635	37.1609	-67.5519	-80.0935	24.7843	9.5	0.571493
8	diazepam	4	31.6	Anxiolytic	DIA_030	1	0	1	0	0	0	0	0	0	0	1	-38.6632	61.9729	14.4943	-36.6211	-22.1042	-4.85708	2.5	-14.7888
8	diazepam	4	31.6	Anxiolytic	DIA_030	1	0	0	0	0	0	0	0	0	1	1	-18.9068	57.8132	3.96552	-50.3096	-36.25	-23.1829	7.5	-28.4805
8	diazepam	4	31.6	Anxiolytic	DIA_030	1	0	0	0	0	0	0	0	0	1	1	-8.01814	63.1377	48.4943	-64.6064	-93.1217	NaN	13.5	63.7365
8	diazepam	4	31.6	Anxiolytic	DIA_030	1	0	1	0	0	0	0	0	0	0	1	-17.5109	55.8165	19.8276	-43.7048	-74.5997	-48.7688	15.5	55.5579
8	diazepam	4	31.6	Anxiolytic	DIA_030	1	0	0	0	0	0	0	0	0	1	1	NaN	89.5936	63.4221	-79.0118	-93.765	0	22.5	10.0348
8	diazepam	4	31.6	Anxiolytic	DIA_030	1	0	1	0	0	0	0	0	0	1	0	-1.56253	93.9197	93.8276	NaN	-98.2806	12.4008	3.5	-35.9758
8	diazepam	4	31.6	Anxiolytic	DIA_030	1	0	0	1	0	0	0	0	0	1	1	-9.67531	52.156	49.4943	-66.6402	-87.9084	6.91413	30.5	63.2923
8	diazepam	4	31.6	Anxiolytic	DIA_030	2	0	0	0	0	0	0	0	0	0	1	-40.5889	82.9772	47.5417	-81.596	-93.6904	27.7384	19	-40.0576
8	diazepam	4	31.6	Anxiolytic	DIA_030	2	0	0	1	0	1	0	1	0	1	1	-1.00833	84.9739	46.2083	-79.3187	-87.8597	35.5732	2	73.0282
8	diazepam	4	31.6	Anxiolytic	DIA_030	2	0	0	1	0	1	0	1	0	1	1	-39.9305	60.1819	45.5417	-63.3608	-19.6363	-26.9286	21	-44.2539
8	diazepam	4	31.6	Anxiolytic	DIA_030	2	0	1	1	0	1	0	1	0	0	1	-9.15129	70.498	0.298488	-57.7903	3.81435	62.0571	10	-5.61059
8	diazepam	4	31.6	Anxiolytic	DIA_030	2	0	1	1	0	1	0	1	0	1	1	-25.2871	73.493	48.5417	-48.2018	-87.484	1.10678	4	-7.45711
8	diazepam	4	31.6	Anxiolytic	DIA_030	2	0	0	1	1	1	0	1	0	1	0	-22.3224	-9.53528	2.54167	3.8496	21.5214	-52.8619	-4	5.26466
8	diazepam	4	31.6	Anxiolytic	DIA_030	2	0	1	1	1	0	1	1	0	0	1	-6.01415	-10.0344	-0.428136	-0.909109	27.8667	-37.6385	-7	-7.67084
8	diazepam	4	31.6	Anxiolytic	DIA_030	2	0	0	1	0	1	0	0	0	0	0	-32.8745	-9.43203	-0.410714	-8.14463	4.6837	-14.1454	-8	91.5752
8	diazepam	4	31.6	Anxiolytic	DIA_030	3	0	0	0	0	0	0	0	0	1	0	8.03601	-0.415973	4.62123	-25.2531	-21.5586	-34.8863	11.5	-72.3459
8	diazepam	4	31.6	Anxiolytic	DIA_030	3	0	0	1	0	0	0	0	1	1	1	10.7014	61.4809	9.72619	-31.9925	-50.0121	-63.0536	-1.5	-79.7912
8	diazepam	4	31.6	Anxiolytic	DIA_030	3	0	1	0	0	0	0	0	0	1	0	-3.52631	-9.22616	0.116995	27.7273	12.3922	-34.2462	-3.5	-65.5356
8	diazepam	4	31.6	Anxiolytic	DIA_030	3	0	0	1	0	0	0	0	1	0	0	10.7014	-9.73378	0.392857	4.33727	-34.045	13.9237	-7.5	-66.8445
8	diazepam	4	31.6	Anxiolytic	DIA_030	3	0	1	0	0	0	0	0	0	1	1	10.7014	-3.44126	-0.27381	-28.1191	-29.5202	-28.146	4.5	-66.3598
8	diazepam	4	31.6	Anxiolytic	DIA_030	3	0	0	0	0	0	0	0	0	1	1	10.7014	60.0967	38.1141	-51.4147	-88.407	15.2024	22.5	-66.7702
8	diazepam	4	31.6	Anxiolytic	DIA_030	3	0	1	0	0	0	0	0	0	1	1	10.7014	38.3399	32.3929	-37.2696	-81.4407	-5.12282	23.5	-37.2545
8	diazepam	4	31.6	Anxiolytic	DIA_030	3	0	0	0	0	0	0	0	0	1	1	10.1895	4.92299	-1.60714	-31.328	-11.1914	22.4208	5.5	-47.4313
8	diazepam	5	100	Anxiolytic	DIA_100	1	0	0	1	0	1	0	0	0	1	0	NaN	65.3241	54.1528	-75.7557	-87.3325	-35.5599	56.5	-46.7021
8	diazepam	5	100	Anxiolytic	DIA_100	1	0	0	1	0	1	0	0	0	1	1	-67.4938	61.9351	58.6928	-80.2567	-87.031	-29.7143	82.5	-52.944
8	diazepam	5	100	Anxiolytic	DIA_100	1	0	0	1	0	1	0	1	0	0	0	-54.0549	35.6834	70.2655	-64.4109	-87.2435	-17.374	110.5	-22.8482
8	diazepam	5	100	Anxiolytic	DIA_100	1	0	0	1	0	1	0	1	0	0	0	-35.2634	46.8315	73.4943	-77.5295	-89.0954	-35.8044	82.5	-18.8799
8	diazepam	5	100	Anxiolytic	DIA_100	1	0	0	1	0	1	0	0	0	0	1	-100	67.295	54.4943	-77.5028	-87.4601	-20.9637	56.5	-36.5143
8	diazepam	5	100	Anxiolytic	DIA_100	1	0	0	1	0	1	0	1	0	1	1	-9.66174	62.6168	60.3812	-74.8041	-89.8801	-10.5793	66.5	-39.2827
8	diazepam	5	100	Anxiolytic	DIA_100	1	0	0	1	1	1	0	0	0	1	0	-8.4543	41.6734	76.1609	-73.3888	-90.3371	-9.43343	46.5	-8.50534
8	diazepam	5	100	Anxiolytic	DIA_100	1	0	0	1	0	0	0	1	0	1	0	-44.6514	23.3613	61.4943	-57.4608	-75.7774	NaN	62.5	-33.7329
8	diazepam	5	100	Anxiolytic	DIA_100	2	0	0	1	0	1	0	0	0	0	1	NaN	53.74	72.0634	-74.3833	-88.3913	-68.6501	31	372.852
8	diazepam	5	100	Anxiolytic	DIA_100	2	0	0	1	0	1	0	1	0	0	1	NaN	76.9848	67.8405	-74.3034	-93.3804	-74.9315	16	-54.5563
8	diazepam	5	100	Anxiolytic	DIA_100	2	0	0	1	0	1	0	0	0	0	1	NaN	53.5553	42.3233	-75.9391	-84.2504	-35.9392	67	-44.1729
8	diazepam	5	100	Anxiolytic	DIA_100	2	0	0	1	0	1	0	1	0	0	0	2.04117	50.3716	67.2083	-73.6784	-89.5204	-64.7165	54	-44.4689
8	diazepam	5	100	Anxiolytic	DIA_100	2	0	0	1	1	1	0	1	0	1	1	NaN	68.6677	46.2083	-75.5033	-77.868	-45.4135	62	-60.8993
8	diazepam	5	100	Anxiolytic	DIA_100	2	0	0	1	0	1	0	1	0	0	0	-47.3266	57.7797	42.2083	-66.0536	-78.6282	-66.7643	56	135.565
8	diazepam	5	100	Anxiolytic	DIA_100	2	0	0	1	1	1	0	1	0	0	1	-38.5407	45.043	12.875	-67.8027	-63.5008	-60.7152	58	-43.5533
8	diazepam	5	100	Anxiolytic	DIA_100	2	0	0	1	0	1	0	0	0	1	1	-45.5424	58.0188	16.4612	-72.2489	-63.0062	-30.1772	57	46.1053
8	diazepam	5	100	Anxiolytic	DIA_100	3	0	0	1	0	0	1	0	0	0	1	-100	23.0449	25.0595	-56.953	-69.2865	-81.0059	40.5	-73.1838
8	diazepam	5	100	Anxiolytic	DIA_100	3	0	0	1	0	0	1	0	1	1	1	NaN	33.0283	21.7262	-56.1596	-68.2022	-74.9109	44.5	-74.0796
8	diazepam	5	100	Anxiolytic	DIA_100	3	0	0	1	0	0	0	0	1	1	1	NaN	86.9384	74.7262	-64.1903	-97.1012	-86.5178	15.5	-72.1821
8	diazepam	5	100	Anxiolytic	DIA_100	3	0	0	1	0	0	1	0	0	1	0	NaN	21.0483	29.0595	-53.7801	-62.2973	-84.0843	22.5	-67.3749
8	diazepam	5	100	Anxiolytic	DIA_100	3	0	0	1	0	0	1	0	0	0	0	10.7014	18.5524	29.7262	-46.3693	-44.5747	-87.6355	22.5	-79.1132
8	diazepam	5	100	Anxiolytic	DIA_100	3	0	0	1	0	0	0	0	1	1	0	-3.10521	11.7304	14.7262	-42.454	-66.5474	-69.7863	11.5	-60.6975
8	diazepam	5	100	Anxiolytic	DIA_100	3	0	0	1	0	0	0	0	1	1	0	9.38974	7.07155	1.39286	NaN	NaN	NaN	8.5	-58.0088
8	diazepam	5	100	Anxiolytic	DIA_100	3	0	0	1	0	0	1	0	0	0	1	3.01949	16.2768	18.9408	-43.6612	-53.6172	-78.1677	25.5	-56.7902
9	imipramine	0	0	NegControl	DMS_0005	1	0	0	0	0	0	0	0	0	1	1	5.21276	-1.78587	0	-3.26546	9.19773	0	0	-20.1651
9	imipramine	0	0	NegControl	DMS_0005	1	0	0	0	0	0	0	0	0	0	1	5.21276	-10.7353	0	65.5311	17.079	8.42349	-6	-9.53527
9	imipramine	0	0	NegControl	DMS_0005	1	0	0	0	0	0	0	0	0	1	1	-3.74436	-10.7353	0	63.9066	8.89547	16.1059	-4	11.0686
9	imipramine	0	0	NegControl	DMS_0005	1	0	0	0	0	0	0	0	0	1	1	5.21276	-10.543	0	45.0372	6.50178	16.8619	-6	-13.46
9	imipramine	0	0	NegControl	DMS_0005	1	0	0	0	0	0	0	0	0	1	1	-25.2964	5.33948	1.33333	3.26546	-45.8506	-18.4808	6	54.5151
9	imipramine	0	0	NegControl	DMS_0005	1	0	1	0	0	0	0	0	0	0	1	-32.0255	1.78587	0	-15.603	-6.50178	-3.22264	0	0.224062
9	imipramine	0	0	NegControl	DMS_0005	1	0	1	0	0	0	0	0	0	0	1	-0.905806	71.1291	46.7128	-77.4526	-90.0128	NaN	18	-0.224062
9	imipramine	0	0	NegControl	DMS_0005	1	0	1	0	0	0	0	0	0	1	1	0.905806	4.17155	5.9633	-16.0018	-24.1199	-36.9887	11	52.0318
9	imipramine	0	0	NegControl	DMS_0005	2	0	0	0	0	0	0	0	0	1	1	4.12996	-0.0101938	0.184729	30.223	2.93834	-58.4203	-3.5	5.22073
9	imipramine	0	0	NegControl	DMS_0005	2	0	0	0	0	0	0	0	0	0	1	-7.17828	6.33299	-0.196223	-31.0922	-2.47822	13.3797	7.5	-6.17339
9	imipramine	0	0	NegControl	DMS_0005	2	0	0	0	0	0	0	0	0	0	1	5.55301	-1.98648	-0.529557	20.7564	20.8082	NaN	-7.5	-34.4805
9	imipramine	0	0	NegControl	DMS_0005	2	0	0	0	0	0	0	0	0	1	0	3.03519	-1.98648	-0.184729	22.5417	11.7669	-3.41803	-6.5	-0.749255
9	imipramine	0	0	NegControl	DMS_0005	2	0	1	0	0	0	0	0	0	0	1	4.12487	36.4495	20.1371	-67.6969	-68.8828	16.3752	12.5	-41.7878
9	imipramine	0	0	NegControl	DMS_0005	2	0	0	0	0	0	0	0	0	1	0	-3.38181	0.0101938	-0.196223	19.2815	2.47822	-29.4589	-2.5	0.749255
9	imipramine	0	0	NegControl	DMS_0005	2	0	0	0	0	0	0	0	0	0	1	-10.041	38.4461	13.854	-68.8235	-70.0744	-28.0543	5.5	449.798
9	imipramine	0	0	NegControl	DMS_0005	2	0	0	0	0	0	0	0	0	1	0	-3.03519	-0.109345	0.470443	-19.2815	-28.4349	-23.0316	2.5	50.9141
9	imipramine	0	0	NegControl	DMS_0005	3	0	0	0	0	0	0	0	0	0	0	4.20909	0	-0.167077	14.5174	4.61597	NaN	-2.5	-40.8594
9	imipramine	0	0	NegControl	DMS_0005	3	0	0	0	0	0	0	0	0	1	0	-1.71349	0	0.263289	30.6061	0.149423	-24.3563	-4.5	-26.5104
9	imipramine	0	0	NegControl	DMS_0005	3	0	0	0	0	0	0	0	0	0	0	-6.94332	0	-0.511905	23.8129	-0.149423	-52.3213	-2.5	0.124154
9	imipramine	0	0	NegControl	DMS_0005	3	0	0	0	0	0	0	0	0	1	1	-7.22263	0	0.154762	-3.6443	-15.5971	-6.31765	-0.5	-62.3639
9	imipramine	0	0	NegControl	DMS_0005	3	0	0	0	0	0	0	0	0	1	0	0.00611139	0	2.01974	2.65446	17.8889	-24.9358	1.5	-0.124154
9	imipramine	0	0	NegControl	DMS_0005	3	0	0	0	0	0	0	0	0	1	1	3.61699	72.089	28.8214	-72.3264	-88.8185	-8.84327	5.5	19.447
9	imipramine	0	0	NegControl	DMS_0005	3	0	0	0	0	0	0	0	0	0	1	-0.00611139	3.82696	-0.178571	-15.2862	-10.4616	-20.2471	0.5	38.5679
9	imipramine	0	0	NegControl	DMS_0005	3	0	0	0	0	0	0	0	0	0	1	4.20909	8.26162	-0.154762	-2.65446	1.20332	-13.2708	6.5	12.7583
9	imipramine	1	0.316	Antidepressant	IMI_0003	1	0	0	0	0	0	0	0	0	0	1	-14.3369	63.9635	20.0704	-70.0506	-78.489	-74.0823	27	-19.512
9	imipramine	1	0.316	Antidepressant	IMI_0003	1	0	0	0	0	0	0	0	0	1	1	5.21276	-8.73861	0.692041	26.5355	7.35778	-15.8571	0	-44.4499
9	imipramine	1	0.316	Antidepressant	IMI_0003	1	0	0	0	0	0	0	0	0	1	1	-0.555757	20.8787	21.3333	-61.0853	-69.0392	-42.805	16	108.073
9	imipramine	1	0.316	Antidepressant	IMI_0003	1	0	0	0	0	0	0	0	0	1	1	5.21276	-7.24111	1	3.82343	-18.2489	-17.9867	2	50.2566
9	imipramine	1	0.316	Antidepressant	IMI_0003	1	0	1	0	0	0	0	0	0	1	1	-6.74054	-6.33596	2.33333	18.2363	-14.4531	-23.2354	-1	-17.0347
9	imipramine	1	0.316	Antidepressant	IMI_0003	1	0	0	0	0	0	0	0	0	1	1	0.473448	2.86472	3.15789	-7.37077	-44.861	3.67681	3	150.804
9	imipramine	1	0.316	Antidepressant	IMI_0003	1	0	1	0	0	0	0	0	0	1	0	-5.2826	13.0485	2.66667	-20.477	-35.4466	-24.3532	15	23.688
9	imipramine	1	0.316	Antidepressant	IMI_0003	1	0	1	0	0	0	0	0	0	0	1	5.21276	-1.42902	14.4366	-46.4887	-59.8334	-54.6929	16	-17.9058
9	imipramine	1	0.316	Antidepressant	IMI_0003	2	0	0	0	0	0	0	0	0	1	1	NaN	88.7256	47.3304	-82.5968	-94.3728	-36.9984	18.5	20.708
9	imipramine	1	0.316	Antidepressant	IMI_0003	2	0	0	0	0	0	0	0	0	1	1	7.75713	5.49651	-0.529557	-1.26998	10.778	-32.4922	8.5	104.57
9	imipramine	1	0.316	Antidepressant	IMI_0003	2	0	0	0	0	0	0	0	0	1	0	-3.63788	-1.98648	0.13711	44.055	-4.48914	-40.3145	0.5	-26.6594
9	imipramine	1	0.316	Antidepressant	IMI_0003	2	0	0	1	0	0	0	0	0	0	1	NaN	93.6874	39.8038	-81.0359	-85.1696	-22.546	8.5	-33.7279
9	imipramine	1	0.316	Antidepressant	IMI_0003	2	0	1	0	0	0	0	0	0	0	0	7.75713	4.78171	-0.196223	3.23471	-7.80242	-74.9887	-1.5	108.555
9	imipramine	1	0.316	Antidepressant	IMI_0003	2	0	0	0	0	0	0	0	0	1	0	-11.9591	-0.821753	1.47044	21.3112	11.7085	-63.9665	2.5	207.987
9	imipramine	1	0.316	Antidepressant	IMI_0003	2	0	0	0	0	0	0	0	0	0	1	2.33848	26.1333	1.13711	-28.9899	4.0978	-76.2629	7.5	108.119
9	imipramine	1	0.316	Antidepressant	IMI_0003	2	0	0	0	0	0	0	0	0	1	0	-2.8273	-0.91696	0.192465	20.4088	6.73451	-40.0169	-2.5	233.757
9	imipramine	1	0.316	Antidepressant	IMI_0003	3	0	0	1	1	0	0	0	0	1	1	-10.0124	11.399	0.65541	-61.1731	-26.8384	-55.5317	15.5	-60.0492
9	imipramine	1	0.316	Antidepressant	IMI_0003	3	0	0	0	0	0	0	0	0	1	1	4.20909	16.8174	2.5184	-47.5899	-57.6094	-52.5273	23.5	-17.5477
9	imipramine	1	0.316	Antidepressant	IMI_0003	3	0	0	0	0	0	0	0	0	1	0	-5.60033	0	-0.511905	32.0995	15.9141	-52.1977	-5.5	-2.87772
9	imipramine	1	0.316	Antidepressant	IMI_0003	3	0	0	0	0	0	0	0	0	0	0	0.615671	5.49085	0.17775	-17.3639	-16.9386	-60.6058	2.5	74.9833
9	imipramine	1	0.316	Antidepressant	IMI_0003	3	0	0	0	0	0	0	0	0	1	1	4.20909	5.49085	0.821429	-15.1267	-9.01054	-59.017	-0.5	NaN
9	imipramine	1	0.316	Antidepressant	IMI_0003	3	0	0	0	0	0	0	0	0	1	1	-0.845831	4.99168	5.58129	-39.3718	-29.1916	-40.769	8.5	-35.7654
9	imipramine	1	0.316	Antidepressant	IMI_0003	3	0	0	0	0	0	0	0	0	0	0	-1.34051	0.394477	-0.511905	22.1112	20.3042	-69.4275	-2.5	33.8694
9	imipramine	1	0.316	Antidepressant	IMI_0003	3	0	0	0	0	0	0	0	0	1	1	-21.5157	23.7937	1.90189	-52.6961	-44.8717	-49.9743	11.5	33.3553
9	imipramine	2	1	Antidepressant	IMI_001	1	0	1	0	0	0	0	0	0	0	0	NaN	21.6971	59.3333	-52.1102	-87.0335	15.0755	23	13.6864
9	imipramine	2	1	Antidepressant	IMI_001	1	0	0	0	0	0	0	0	0	1	1	5.21276	-7.74028	0	-6.0703	-30.4152	13.3595	0	-11.6406
9	imipramine	2	1	Antidepressant	IMI_001	1	0	1	0	0	0	0	0	0	1	1	-22.5935	33.5243	9.64286	-61.1795	-56.6881	0.661772	25	3.75535
9	imipramine	2	1	Antidepressant	IMI_001	1	0	0	0	0	0	0	0	0	1	1	1.05319	-9.0288	2.33333	41.7484	-6.23979	-0.661772	-2	66.8328
9	imipramine	2	1	Antidepressant	IMI_001	1	0	0	0	0	0	0	0	0	0	1	5.21276	-3.74693	0	37.1379	-34.3212	-55.0562	-2	68.5014
9	imipramine	2	1	Antidepressant	IMI_001	1	0	1	0	0	0	0	0	0	1	1	-1.79351	-10.7353	0	47.5849	-1.31964	1.56807	-7	47.5042
9	imipramine	2	1	Antidepressant	IMI_001	1	0	0	0	0	0	0	0	0	1	1	1.86127	6.56921	0.344828	-24.6682	-19.6188	-34.3197	9	-5.2052
9	imipramine	2	1	Antidepressant	IMI_001	1	0	1	0	0	0	0	0	0	1	1	5.21276	16.7333	1.81159	-35.7448	-41.2237	-24.9308	34	69.8704
9	imipramine	2	1	Antidepressant	IMI_001	2	0	0	0	0	0	0	0	0	1	1	-4.10826	84.536	41.8038	-78.8947	-90.8723	-32.8022	33.5	-3.69807
9	imipramine	2	1	Antidepressant	IMI_001	2	0	0	1	0	0	0	0	0	0	1	-5.23747	6.99855	11.8038	-35.3755	-36.0621	-3.17776	5.5	41.8513
9	imipramine	2	1	Antidepressant	IMI_001	2	0	0	0	0	0	0	0	0	0	1	-4.57206	50.7589	6.47044	-62.318	-65.064	7.36596	10.5	-47.0336
9	imipramine	2	1	Antidepressant	IMI_001	2	0	0	0	0	0	0	0	0	1	0	7.75713	0.342973	2.47044	-22.1361	-17.6924	-70.146	-0.5	52.2442
9	imipramine	2	1	Antidepressant	IMI_001	2	0	0	0	0	0	0	0	0	1	1	-10.9779	13.8205	4.80378	-44.3798	-29.2235	-12.2077	5.5	-26.628
9	imipramine	2	1	Antidepressant	IMI_001	2	0	0	0	0	0	0	0	0	1	0	4.45094	-1.6537	2.80378	-20.4593	-37.1931	-25.6144	-1.5	112.661
9	imipramine	2	1	Antidepressant	IMI_001	2	0	0	0	0	0	0	0	0	0	0	7.75713	1.5077	-0.529557	13.9599	8.14232	-16.2123	-0.5	111.656
9	imipramine	2	1	Antidepressant	IMI_001	2	0	0	0	0	0	0	0	0	1	1	-19.9518	12.3504	-0.182334	-34.086	-23.5864	-2.08238	10.5	117.202
9	imipramine	2	1	Antidepressant	IMI_001	3	0	0	0	0	0	0	0	0	1	1	-13.0413	2.16535	-0.105401	2.486	12.3684	-75.0554	-2.5	-45.9706
9	imipramine	2	1	Antidepressant	IMI_001	3	0	0	0	0	0	0	0	0	1	1	-17.7366	3.61664	-0.511905	-5.03984	13.4025	-18.2315	-1.5	-44.8042
9	imipramine	2	1	Antidepressant	IMI_001	3	0	0	0	0	0	0	0	0	0	1	-15.6403	7.2758	1.21223	-42.4521	-30.0589	-38.7661	6.5	-65.719
9	imipramine	2	1	Antidepressant	IMI_001	3	0	0	0	0	0	0	0	0	1	1	-4.93442	7.28597	-0.511905	-32.3452	4.46528	-59.5396	3.5	-62.1025
9	imipramine	2	1	Antidepressant	IMI_001	3	0	0	0	0	0	0	0	0	1	1	-13.9923	8.95009	-0.511905	-11.0903	0.635079	-53.2971	2.5	-73.6766
9	imipramine	2	1	Antidepressant	IMI_001	3	0	0	0	0	0	0	0	0	1	1	2.09163	0	-0.511905	24.6146	29.4874	-32.9668	-5.5	-44.1407
9	imipramine	2	1	Antidepressant	IMI_001	3	0	0	0	0	0	0	0	0	1	1	-10.4818	1.10497	-0.511905	-12.6904	26.9713	0.890638	-3.5	-37.52
9	imipramine	2	1	Antidepressant	IMI_001	3	0	0	0	0	0	0	0	0	1	1	-1.62662	9.63542	-0.511905	-29.5298	4.76118	-11.3777	4.5	-63.9875
9	imipramine	3	3.16	Antidepressant	IMI_003	1	0	0	0	0	0	0	0	0	0	1	5.21276	57.8854	22.6667	-69.2108	-80.555	-58.9226	31	-7.09892
9	imipramine	3	3.16	Antidepressant	IMI_003	1	0	0	0	0	0	0	0	0	1	1	4.01716	-0.585533	0.666667	-6.0233	-28.4472	-33.2021	5	47.2855
9	imipramine	3	3.16	Antidepressant	IMI_003	1	0	0	0	0	0	0	0	0	1	0	5.21276	-10.4025	0.333333	1.1433	-45.3601	-10.5309	-3	-25.7632
9	imipramine	3	3.16	Antidepressant	IMI_003	1	0	0	0	0	0	0	0	0	1	1	4.25628	-5.82835	0	41.6251	-25.7147	-44.4537	-1	86.4702
9	imipramine	3	3.16	Antidepressant	IMI_003	1	0	0	0	0	0	0	0	0	1	1	2.69003	4.90532	0	-33.6826	-27.8336	-49.6272	6	230.441
9	imipramine	3	3.16	Antidepressant	IMI_003	1	0	0	0	0	0	0	0	0	1	1	5.21276	-9.55085	0	13.7528	9.58317	-41.5136	0	190.19
9	imipramine	3	3.16	Antidepressant	IMI_003	1	0	0	0	0	0	0	0	0	0	1	2.9447	-0.252754	1.66667	-31.9278	-29.593	-63.223	8	232.013
9	imipramine	3	3.16	Antidepressant	IMI_003	1	0	0	0	0	0	0	0	0	0	1	-24.8902	36.5193	35.5311	-57.6947	-82.941	-58.0504	24	-8.7671
9	imipramine	3	3.16	Antidepressant	IMI_003	2	0	0	0	0	0	0	0	0	1	1	7.75713	61.0751	29.1256	-70.7046	-80.8446	-37.3741	32.5	-8.74367
9	imipramine	3	3.16	Antidepressant	IMI_003	2	0	1	0	0	0	0	0	0	0	1	-38.3183	-1.48731	-0.529557	-28.4911	-25.4393	-59.2189	5.5	209.824
9	imipramine	3	3.16	Antidepressant	IMI_003	2	0	0	0	0	0	0	0	0	1	0	3.83559	-1.98648	-0.0909601	9.1245	9.36631	-57.598	-3.5	-19.3078
9	imipramine	3	3.16	Antidepressant	IMI_003	2	0	0	0	0	0	0	0	0	1	1	7.75713	53.5876	13.4704	-71.5646	-70.5874	-72.8778	38.5	55.8273
9	imipramine	3	3.16	Antidepressant	IMI_003	2	0	0	0	0	0	0	0	0	0	0	7.75713	2.27278	4.21621	-27.9255	-31.7375	-54.5826	5.5	39.9399
9	imipramine	3	3.16	Antidepressant	IMI_003	2	0	1	0	0	0	0	0	0	0	1	7.75713	31.6242	23.4704	-42.194	-68.0836	-30.3677	8.5	-4.32528
9	imipramine	3	3.16	Antidepressant	IMI_003	2	0	1	0	0	0	0	0	0	1	1	-13.2717	24.5061	11.8038	-61.3121	-52.8419	-40.863	34.5	229.191
9	imipramine	3	3.16	Antidepressant	IMI_003	2	0	0	0	0	0	0	0	0	1	1	4.67835	27.6745	10.5049	-69.569	-64.3993	-52.7613	23.5	142.362
9	imipramine	3	3.16	Antidepressant	IMI_003	3	0	0	0	0	0	0	0	0	1	1	0.548347	9.98336	3.15476	-64.7963	-49.2533	-63.3789	24.5	-80.0502
9	imipramine	3	3.16	Antidepressant	IMI_003	3	0	0	0	0	0	0	0	0	0	0	-4.52627	22.9617	36.8214	-63.2993	-89.5915	-83.0646	35.5	-72.7315
9	imipramine	3	3.16	Antidepressant	IMI_003	3	0	0	0	0	0	0	0	0	1	0	3.27238	28.619	22.8214	-56.6524	-80.0978	-74.1345	12.5	-66.2966
9	imipramine	3	3.16	Antidepressant	IMI_003	3	0	0	0	0	0	0	0	0	1	0	-15.9262	0.499168	7.12698	-46.4566	-58.5815	-88.7772	11.5	-67.0561
9	imipramine	3	3.16	Antidepressant	IMI_003	3	0	0	0	0	0	0	0	0	1	1	4.20909	5.32446	5.86393	-42.9616	-50.3003	-68.2205	5.5	-68.2827
9	imipramine	3	3.16	Antidepressant	IMI_003	3	0	0	0	0	0	0	0	0	1	1	-59.0233	100	38.1548	NaN	-88.9552	-65.4155	21.5	-67.8927
9	imipramine	3	3.16	Antidepressant	IMI_003	3	0	0	0	0	0	0	0	0	1	1	-0.00611139	100	53.1548	NaN	-94.3794	-56.6386	10.5	-48.2587
9	imipramine	3	3.16	Antidepressant	IMI_003	3	0	0	0	0	0	0	0	0	1	1	-9.37322	15.2397	0.96411	-64.4837	-41.5551	-51.462	25.5	-39.3591
9	imipramine	4	10	Antidepressant	IMI_010	1	0	0	0	0	0	0	0	0	1	0	0.0106471	-10.7353	0	30.2683	-14.6947	12.9304	-6	-9.38229
9	imipramine	4	10	Antidepressant	IMI_010	1	0	1	0	0	0	0	0	0	1	1	-14.7883	-7.46506	2	-0.082545	-37.5525	3.33986	-2	125.574
9	imipramine	4	10	Antidepressant	IMI_010	1	0	0	0	0	0	0	0	0	1	1	-2.82597	-0.751922	0	-29.2915	-47.4393	-0.888118	5	77.8208
9	imipramine	4	10	Antidepressant	IMI_010	1	0	1	0	0	0	0	0	0	1	0	0.956964	-10.7353	0	19.3967	-20.3711	0.888118	-5	124.994
9	imipramine	4	10	Antidepressant	IMI_010	1	0	1	0	0	0	0	0	0	1	0	-14.67	12.2264	47	-51.6366	-94.9261	-18.6564	11	26.0679
9	imipramine	4	10	Antidepressant	IMI_010	1	0	0	0	0	0	0	0	0	1	0	5.21276	9.897	40.6667	-59.1266	-92.935	-36.8223	19	17.5987
9	imipramine	4	10	Antidepressant	IMI_010	1	0	0	0	0	0	0	0	0	1	0	-15.3569	13.5576	38.3333	-52.6464	-83.6059	-6.07931	16	3.03069
9	imipramine	4	10	Antidepressant	IMI_010	1	0	1	0	0	0	0	0	0	1	1	-12.1234	15.7206	4.5614	-64.4316	-53.3023	10.4483	23	62.081
9	imipramine	4	10	Antidepressant	IMI_010	2	0	0	0	0	0	0	0	0	0	1	7.75713	1.12771	-0.529557	-47.1002	-35.6619	-9.22466	4.5	-25.0819
9	imipramine	4	10	Antidepressant	IMI_010	2	0	0	0	0	0	0	0	0	0	0	7.75713	-1.46745	0.803777	-18.7158	-5.47205	-31.8417	-2.5	-3.64593
9	imipramine	4	10	Antidepressant	IMI_010	2	0	0	0	0	0	0	0	0	1	0	7.75713	-1.98648	0.13711	-22.7439	-16.7936	20.3024	-3.5	-47.4901
9	imipramine	4	10	Antidepressant	IMI_010	2	0	0	0	0	0	0	0	0	1	1	7.75713	4.41491	11.5394	-52.7966	-54.9575	-16.765	13.5	-44.7263
9	imipramine	4	10	Antidepressant	IMI_010	2	0	0	0	0	0	0	0	0	1	1	7.75713	7.49771	8.13711	-56.8463	-51.4951	-11.986	7.5	-42.9813
9	imipramine	4	10	Antidepressant	IMI_010	2	0	0	0	0	0	0	0	0	1	1	7.75713	4.00354	-0.172414	-40.5788	-30.6162	-2.2638	-1.5	56.8519
9	imipramine	4	10	Antidepressant	IMI_010	2	0	1	0	0	0	0	0	0	0	0	0.436323	-0.781659	1.80378	-9.0556	-34.4028	2.16473	0.5	12.1326
9	imipramine	4	10	Antidepressant	IMI_010	2	0	0	0	0	0	0	0	0	1	1	-3.90224	10.5356	2.83179	-65.823	-56.9611	-35.5399	12.5	-34.2645
9	imipramine	4	10	Antidepressant	IMI_010	3	0	0	0	0	0	0	0	0	1	0	NaN	13.3333	10.4881	-53.1043	-65.948	-22.011	39.5	-74.0114
9	imipramine	4	10	Antidepressant	IMI_010	3	0	1	0	0	0	0	0	0	1	1	NaN	NaN	11.4284	-65.6653	-65.0594	3.992	16.5	-71.6061
9	imipramine	4	10	Antidepressant	IMI_010	3	0	0	0	0	0	0	0	0	0	1	-5.39884	2.53807	4.4881	-30.2099	-38.5426	-13.9167	10.5	-66.7292
9	imipramine	4	10	Antidepressant	IMI_010	3	0	0	0	0	0	0	0	0	1	1	-12.094	7.42049	2.76082	-32.0018	-43.2698	6.27964	12.5	-82.9072
9	imipramine	4	10	Antidepressant	IMI_010	3	0	1	0	0	0	0	0	0	1	1	4.20909	1.3913	3.4881	-33.3264	-48.4264	13.9909	0.5	-78.9061
9	imipramine	4	10	Antidepressant	IMI_010	3	0	1	0	0	0	0	0	0	1	1	-3.65575	15.9722	9.66991	-65.9826	-69.0055	12.0533	25.5	-79.3243
9	imipramine	4	10	Antidepressant	IMI_010	3	0	0	0	0	0	0	0	0	1	0	0.723432	10.2888	11.7688	-50.7879	-73.9705	19.4618	18.5	-77.5143
9	imipramine	4	10	Antidepressant	IMI_010	3	0	0	0	0	0	0	0	0	1	1	-0.127643	10.6489	2.35548	-55.6629	-47.2476	-40.5717	21.5	-71.1661
9	imipramine	5	31.6	Antidepressant	IMI_030	1	0	1	0	0	0	0	0	0	1	0	-11.2343	-8.15353	2.1978	-20.7188	-44.8512	-40.8296	6	295.671
9	imipramine	5	31.6	Antidepressant	IMI_030	1	0	1	0	0	0	0	0	0	1	1	5.21276	-8.905	9.33333	-22.1431	-69.0418	-70.4325	1	191.686
9	imipramine	5	31.6	Antidepressant	IMI_030	1	0	1	0	0	0	0	0	0	1	1	-0.698068	-3.33425	3	-42.7194	-57.4935	-63.7431	8	105.762
9	imipramine	5	31.6	Antidepressant	IMI_030	1	0	0	0	0	0	0	0	0	1	0	5.21276	-8.73861	5	-33.1288	-71.3222	-59.0013	13	-29.8388
9	imipramine	5	31.6	Antidepressant	IMI_030	1	0	0	0	0	0	0	0	0	1	0	5.21276	-2.58221	1	-30.1037	-49.756	-29.3651	17	126.807
9	imipramine	5	31.6	Antidepressant	IMI_030	1	0	1	0	0	0	0	0	0	0	0	-10.7613	-5.57177	2.66667	-28.0661	-60.4784	-73.1915	5	1.2448
9	imipramine	5	31.6	Antidepressant	IMI_030	1	0	1	0	0	0	0	0	0	1	0	NaN	-0.585533	8	-54.6376	-74.2723	-75.5391	15	23.0943
9	imipramine	5	31.6	Antidepressant	IMI_030	1	0	0	0	0	0	0	0	0	1	1	-22.3584	0.494663	0	-46.873	-55.9304	-41.2754	6	396.348
9	imipramine	5	31.6	Antidepressant	IMI_030	2	0	0	0	0	0	0	0	0	0	1	-4.03657	25.3987	-0.529557	-63.5748	-53.4028	-62.6375	23.5	-17.4568
9	imipramine	5	31.6	Antidepressant	IMI_030	2	0	0	1	0	0	0	0	1	1	0	NaN	66.8987	39.1371	-75.3372	-83.9435	-57.9695	19.5	-14.7685
9	imipramine	5	31.6	Antidepressant	IMI_030	2	0	0	1	0	0	0	0	1	0	1	3.76164	43.7706	7.80378	-73.6976	-72.0446	-50.6486	14.5	-27.546
9	imipramine	5	31.6	Antidepressant	IMI_030	2	0	0	0	0	0	0	0	0	0	1	7.75713	65.9004	37.4704	-75.3745	-76.52	-44.3266	33.5	22.8299
9	imipramine	5	31.6	Antidepressant	IMI_030	2	0	0	1	0	0	0	0	1	1	0	-5.80332	3.0052	10.1371	-65.6244	-70.6355	-35.7725	6.5	-23.4287
9	imipramine	5	31.6	Antidepressant	IMI_030	2	0	0	1	0	0	0	0	1	1	1	7.75713	7.33133	4.13711	-64.376	-68.9903	-59.4901	4.5	-31.8916
9	imipramine	5	31.6	Antidepressant	IMI_030	2	0	0	0	0	0	0	0	0	1	0	7.75713	2.67242	3.13711	-48.1448	-68.1621	-57.3141	9.5	-20.4169
9	imipramine	5	31.6	Antidepressant	IMI_030	2	0	1	0	0	0	0	0	0	0	0	7.75713	-1.98648	1.89259	-32.6046	-38.8588	-48.4496	2.5	-2.64133
9	imipramine	5	31.6	Antidepressant	IMI_030	3	0	1	1	0	0	0	0	1	0	1	-8.09255	28.1198	8.15476	-69.1302	-73.588	-59.3583	33.5	-77.1102
9	imipramine	5	31.6	Antidepressant	IMI_030	3	0	1	1	0	0	0	0	1	1	1	-18.1549	32.1131	3.82143	-65.805	-61.967	-72.2464	24.5	-56.1102
9	imipramine	5	31.6	Antidepressant	IMI_030	3	0	1	1	0	0	0	0	1	0	0	-30.1456	24.4592	35.8214	-66.9775	-92.0274	-66.2641	21.5	-69.181
9	imipramine	5	31.6	Antidepressant	IMI_030	3	0	1	0	0	0	0	0	0	1	0	-4.58246	34.3486	6.40851	-67.0324	-60.9079	-77.2817	21.5	-49.8313
9	imipramine	5	31.6	Antidepressant	IMI_030	3	0	1	1	0	0	0	0	1	1	1	NaN	55.574	16.4881	-74.1705	-78.9469	-72.033	25.5	-54.2918
9	imipramine	5	31.6	Antidepressant	IMI_030	3	0	0	1	1	0	0	0	0	1	1	-10.1928	11.3145	7.4881	-64.8664	-63.728	-66.5266	20.5	-50.7297
9	imipramine	5	31.6	Antidepressant	IMI_030	3	0	NaN	1	1	0	0	0	0	1	1	-21.363	65.391	48.4881	-72.4946	-94.8496	-75.9696	15.5	-43.833
9	imipramine	5	31.6	Antidepressant	IMI_030	3	0	1	1	1	0	0	1	0	1	0	-27.6035	5.68966	5.7818	-49.2914	-52.6657	-59.3508	16.5	-60.45
10	clozapine	0	0	NegControl	DMS_0005	1	0	0	0	0	0	0	0	0	1	1	-6.4197	-0.680207	-0.559701	3.57323	15.5823	7.43126	13	-10.3982
10	clozapine	0	0	NegControl	DMS_0005	1	0	0	0	0	0	0	0	0	0	1	-11.7933	0.0578004	1.22601	-25.1364	-24.6768	-5.54012	-1	-59.0872
10	clozapine	0	0	NegControl	DMS_0005	1	0	1	0	0	0	0	0	0	1	1	0	-0.680207	-0.559701	24.2961	14.8442	11.7604	-2	34.665
10	clozapine	0	0	NegControl	DMS_0005	1	0	0	0	0	0	0	0	0	1	1	-1.94872	4.43925	1.19468	-26.2588	-35.3108	-5.13227	1	7.15138
10	clozapine	0	0	NegControl	DMS_0005	1	0	1	0	0	0	0	0	0	1	1	1.41129	12.7973	7.77363	-69.0854	-63.8258	-42.1973	1	-20.6879
10	clozapine	0	0	NegControl	DMS_0005	1	0	0	0	0	0	0	0	0	1	0	1.41129	-0.680207	-0.559701	19.8166	0.28599	5.13227	-12	-7.15138
10	clozapine	0	0	NegControl	DMS_0005	1	0	0	0	0	0	0	0	0	1	1	NaN	0.801275	-0.559701	-3.57323	5.43897	-7.59464	-5	37.9327
10	clozapine	0	0	NegControl	DMS_0005	1	0	0	0	0	0	0	0	0	1	0	0.113522	-0.0578004	0.559701	13.264	-0.28599	10.0946	9	67.7371
10	clozapine	0	0	NegControl	DMS_0005	2	0	0	0	0	0	0	0	0	1	1	0	12.7889	1.08772	-20.6121	-7.22801	-80.3224	22	-21.968
10	clozapine	0	0	NegControl	DMS_0005	2	0	0	0	0	0	0	0	0	1	1	12.6751	-5.65724	-0.666667	45.3304	17.1335	-87.5468	-5	-3.67132
10	clozapine	0	0	NegControl	DMS_0005	2	0	0	0	0	0	0	0	0	1	1	8.06227	-3.49418	-0.321839	46.6171	18.5603	-79.0857	-4	3.67132
10	clozapine	0	0	NegControl	DMS_0005	2	0	0	0	0	0	0	0	0	1	1	-20.8794	-3.49418	6	-2.63375	-46.3969	-43.323	-1	54.9205
10	clozapine	0	0	NegControl	DMS_0005	2	0	0	0	0	0	0	0	0	1	1	7.19151	3.49418	0	-2.15408	-17.5395	-89.5615	1	12.0848
10	clozapine	0	0	NegControl	DMS_0005	2	0	0	0	0	0	0	0	0	1	1	-10.886	-5.82363	-0.666667	54.117	76.3416	-83.5777	-5	-40.0198
10	clozapine	0	0	NegControl	DMS_0005	2	0	1	0	0	0	0	0	0	1	1	-3.84884	5.65724	0	2.15408	7.22801	-90.0308	7	22.5352
10	clozapine	0	0	NegControl	DMS_0005	2	0	0	0	0	0	0	0	0	0	1	NaN	91.2352	66.6803	-76.6124	-91.7047	-70.444	31	-81.9044
10	clozapine	0	0	NegControl	DMS_0005	3	0	1	0	0	0	0	0	0	1	1	-6.0755	-5.94978	0.535599	0	33.1536	-28.7508	4.5	30.0138
10	clozapine	0	0	NegControl	DMS_0005	3	0	0	0	0	0	0	0	0	1	1	0	63.8533	62.7977	NaN	-97.2121	-22.6623	-9.5	0.633385
10	clozapine	0	0	NegControl	DMS_0005	3	0	1	0	0	0	0	0	0	1	1	NaN	47.1866	48.3362	-60.8189	-79.107	-39.9396	42.5	-5.5939
10	clozapine	0	0	NegControl	DMS_0005	3	0	0	0	0	0	0	0	0	0	1	4.8811	-36.1467	-8.20227	147.435	216.346	-54.4543	-9.5	-22.2203
10	clozapine	0	0	NegControl	DMS_0005	3	0	0	0	0	0	0	0	0	1	1	-10.1377	-26.3297	-7.86893	43.7834	88.6047	-82.6991	-4.5	7.16797
10	clozapine	0	0	NegControl	DMS_0005	3	0	0	0	0	0	0	0	0	1	1	-13.7672	5.94978	-0.535599	-48.3798	-33.1536	-28.9105	26.5	-0.633385
10	clozapine	0	0	NegControl	DMS_0005	3	0	0	1	0	0	0	0	1	1	1	2.49842	33.2376	49.7483	-56.9507	-81.3692	-70.544	33.5	3.62223
10	clozapine	0	0	NegControl	DMS_0005	3	0	0	0	0	0	0	0	0	1	0	8.71702	-36.1467	-7.45877	179.598	102.23	-6.757	-4.5	-56.944
10	clozapine	1	1	Antipsychotic	CLO_001	1	0	0	0	0	0	0	0	0	1	1	-11.9014	63.956	10.107	-81.1484	-77.6138	0.0996186	23	-13.8278
10	clozapine	1	1	Antipsychotic	CLO_001	1	0	1	0	0	0	0	0	0	1	1	NaN	98.8206	64.107	-85.6612	-95.4224	-46.9177	-7	0.562737
10	clozapine	1	1	Antipsychotic	CLO_001	1	0	0	0	0	0	0	0	0	1	0	NaN	9.62175	33.7736	-67.5758	-85.1043	-8.20409	-4	-52.1585
10	clozapine	1	1	Antipsychotic	CLO_001	1	0	0	0	0	0	0	0	0	1	0	0.255606	-0.680207	-0.559701	-33.023	-44.1885	-4.59635	-14	-15.8813
10	clozapine	1	1	Antipsychotic	CLO_001	1	0	1	0	0	0	0	0	0	1	1	NaN	99.3198	75.107	NaN	-98.0495	-1.33978	-11	-42.0907
10	clozapine	1	1	Antipsychotic	CLO_001	1	0	0	0	0	0	0	0	0	1	0	NaN	35.494	20.107	-78.4844	-85.6469	-19.8564	41	-3.60989
10	clozapine	1	1	Antipsychotic	CLO_001	1	0	1	1	1	0	0	0	0	1	1	NaN	97.4895	62.4403	-85.9921	-90.2666	-61.1048	10	34.7634
10	clozapine	1	1	Antipsychotic	CLO_001	1	0	1	0	0	0	0	0	0	1	1	NaN	61.383	16.9403	-81.0107	-84.5999	-13.2488	91	-12.0435
10	clozapine	1	1	Antipsychotic	CLO_001	2	0	0	0	0	0	0	0	0	1	1	16.2003	11.1481	10.6667	-57.0046	-62.8791	-47.0127	27	-58.3267
10	clozapine	1	1	Antipsychotic	CLO_001	2	0	0	0	0	0	0	0	0	0	1	16.2003	6.3228	4	-34.8647	-59.1634	15.3904	3	-59.9132
10	clozapine	1	1	Antipsychotic	CLO_001	2	0	0	0	0	0	0	0	0	0	0	10.0639	-5.82363	1.66667	-22.4449	-39.7723	-39.9497	-6	-59.3139
10	clozapine	1	1	Antipsychotic	CLO_001	2	0	1	0	0	0	0	0	0	1	1	-7.82314	-2.99501	10	-65.8685	-71.8704	-8.50097	39	-45.1429
10	clozapine	1	1	Antipsychotic	CLO_001	2	0	1	0	0	0	0	0	0	1	1	16.2003	53.2446	8	-67.4718	-62.0302	1.49058	29	-63.6593
10	clozapine	1	1	Antipsychotic	CLO_001	2	0	0	0	0	0	0	0	0	1	0	16.2003	-5.82363	-0.666667	-13.0976	-24.4403	14.3934	-7	-52.8513
10	clozapine	1	1	Antipsychotic	CLO_001	2	0	0	0	0	0	0	0	0	1	0	-8.9982	2.82862	10.4832	-37.2973	-47.6464	-67.6117	12	-36.5758
10	clozapine	1	1	Antipsychotic	CLO_001	2	0	0	0	0	0	0	0	0	1	0	NaN	4.27738	9.23899	-29.1854	-55.0921	-63.7037	19	-4.00011
10	clozapine	1	1	Antipsychotic	CLO_001	3	0	0	0	0	0	0	0	0	1	1	-64.7568	-34.7698	-8.20227	6.63666	31.9983	-46.046	-6.5	-30.5111
10	clozapine	1	1	Antipsychotic	CLO_001	3	0	1	0	0	0	0	0	0	1	0	NaN	56.3388	81.3139	-61.3997	-95.1971	-47.3028	49.5	-23.8305
10	clozapine	1	1	Antipsychotic	CLO_001	3	0	0	0	0	0	0	0	0	1	1	3.65915	-9.01629	-7.20227	-57.0183	-17.9236	-33.5592	18.5	-12.9358
10	clozapine	1	1	Antipsychotic	CLO_001	3	0	0	0	0	0	0	0	0	1	1	NaN	33.0712	35.1311	-64.6401	-64.808	-66.7889	58.5	-41.9779
10	clozapine	1	1	Antipsychotic	CLO_001	3	0	0	0	0	0	0	0	0	0	1	-4.63079	-12.0203	-7.85015	-31.0136	-8.59369	-26.8974	8.5	-28.4822
10	clozapine	1	1	Antipsychotic	CLO_001	3	0	0	0	0	0	0	0	0	1	1	11.3892	-13.6842	-2.5356	-48.6119	-33.433	-49.5874	20.5	-15.3852
10	clozapine	1	1	Antipsychotic	CLO_001	3	0	0	0	0	0	0	0	0	1	1	-1.65635	39.394	1.61592	-68.6595	-43.2489	-32.3316	61.5	-10.7312
10	clozapine	1	1	Antipsychotic	CLO_001	3	0	1	0	0	0	0	0	0	1	1	-50.1413	15.9331	7.4644	-63.1122	-50.1805	20.5842	51.5	-7.3183
10	clozapine	2	0.316	Antipsychotic	CLO_0003	1	0	0	0	0	0	0	0	0	1	0	1.41129	-0.680207	-0.559701	-8.29259	-16.8164	-12.5671	2	-21.5015
10	clozapine	2	0.316	Antipsychotic	CLO_0003	1	0	0	0	0	0	0	0	0	1	0	-16.662	1.04096	1.10697	11.3243	5.11969	12.5041	-5	42.2
10	clozapine	2	0.316	Antipsychotic	CLO_0003	1	0	0	0	0	0	0	0	0	1	1	-80.4438	8.97038	4.10697	-71.1616	-68.0867	11.5345	-3	-1.85824
10	clozapine	2	0.316	Antipsychotic	CLO_0003	1	0	1	0	0	0	0	0	0	1	1	NaN	49.5694	24.107	-78.7858	-81.2097	-4.18954	-1	-17.3635
10	clozapine	2	0.316	Antipsychotic	CLO_0003	1	0	0	0	0	0	0	0	0	1	1	1.41129	26.983	14.4403	-74.3159	-83.9002	0.157348	17	-7.22274
10	clozapine	2	0.316	Antipsychotic	CLO_0003	1	0	0	0	0	0	0	0	0	1	1	-94.3737	-0.513818	-0.559701	-24.8015	-30.5131	3.62735	-15	-6.47577
10	clozapine	2	0.316	Antipsychotic	CLO_0003	1	0	0	1	0	0	0	0	1	1	1	NaN	65.7496	35.8715	-82.5193	-92.0716	-0.157348	67	51.0223
10	clozapine	2	0.316	Antipsychotic	CLO_0003	1	0	0	0	0	0	0	0	0	1	0	-5.78419	-0.680207	0.129954	24.0536	19.8269	-88.5661	-2	10.4624
10	clozapine	2	0.316	Antipsychotic	CLO_0003	2	0	0	0	0	0	0	0	0	1	1	5.89334	-2.60874	-0.666667	-18.566	-8.00238	-66.9671	0	-50.3498
10	clozapine	2	0.316	Antipsychotic	CLO_0003	2	0	0	0	0	0	0	0	0	1	1	11.7206	-5.82363	-0.666667	15.5772	17.8903	-67.5217	-4	-38.7066
10	clozapine	2	0.316	Antipsychotic	CLO_0003	2	0	0	0	0	0	0	0	0	1	0	16.2003	5.32446	12.3333	-9.42895	-59.7564	-61.2894	1	-73.0338
10	clozapine	2	0.316	Antipsychotic	CLO_0003	2	0	0	0	0	0	0	0	0	1	1	16.2003	15.9734	7.33333	-38.5169	-35.2911	-76.3177	6	-27.9025
10	clozapine	2	0.316	Antipsychotic	CLO_0003	2	0	0	0	0	0	0	0	0	1	1	-6.54307	16.8053	2.66667	-47.1272	-51.706	-78.7894	11	-38.0569
10	clozapine	2	0.316	Antipsychotic	CLO_0003	2	0	0	0	0	0	0	0	0	1	1	16.2003	43.7604	15.6667	-64.4228	-76.3926	-55.7956	23	-35.4946
10	clozapine	2	0.316	Antipsychotic	CLO_0003	2	0	0	0	0	0	0	0	0	1	1	16.2003	-3.49418	-0.666667	-2.67659	7.36268	-75.1105	1	-29.5634
10	clozapine	2	0.316	Antipsychotic	CLO_0003	2	0	0	0	0	0	0	0	0	1	1	NaN	-5.82363	-0.666667	16.4826	11.3587	-66.229	8	19.2325
10	clozapine	2	0.316	Antipsychotic	CLO_0003	3	0	0	0	0	0	0	0	0	0	0	NaN	-15.5306	35.8922	-48.8756	-45.3941	-39.7287	62.5	-39.3286
10	clozapine	2	0.316	Antipsychotic	CLO_0003	3	0	0	0	0	0	0	0	0	0	1	NaN	59.5055	53.7812	-71.6058	-92.8924	-29.0243	2.5	-47.8897
10	clozapine	2	0.316	Antipsychotic	CLO_0003	3	0	0	0	0	0	0	0	0	0	1	NaN	-24.5678	-5.48118	-23.6058	15.4911	-64.9111	-4.5	-57.907
10	clozapine	2	0.316	Antipsychotic	CLO_0003	3	0	0	0	0	0	0	0	0	0	1	NaN	60.8583	45.1311	-53.6497	-85.3986	-47.335	12.5	-26.1793
10	clozapine	2	0.316	Antipsychotic	CLO_0003	3	0	0	0	0	0	0	0	0	1	1	NaN	54.5355	29.1311	-60.2151	-78.5925	-44.7898	23.5	-40.9725
10	clozapine	2	0.316	Antipsychotic	CLO_0003	3	0	0	0	0	0	0	0	0	0	1	11.3892	31.9161	9.17362	-66.5911	-48.3562	-68.6923	40.5	5.30191
10	clozapine	2	0.316	Antipsychotic	CLO_0003	3	0	0	0	0	0	0	0	0	1	1	6.19285	-29.3248	-2.68502	48.5231	19.8918	-31.9115	-6.5	-21.1516
10	clozapine	2	0.316	Antipsychotic	CLO_0003	3	0	0	0	0	0	0	0	0	1	1	-11.0907	-36.1467	-8.20227	82.4719	98.5436	-33.4457	-10.5	-41.9617
10	clozapine	3	0.1	Antipsychotic	CLO_0001	1	0	0	0	0	0	0	0	0	1	1	1.41129	-0.680207	-0.559701	15.8954	7.31241	-12.3839	-6	-14.6038
10	clozapine	3	0.1	Antipsychotic	CLO_0001	1	0	0	0	0	0	0	0	0	1	1	1.41129	10.4679	6.10697	-63.252	-52.6901	-12.9461	8	-26.4978
10	clozapine	3	0.1	Antipsychotic	CLO_0001	1	0	0	0	0	0	0	0	0	1	1	1.41129	-0.680207	-0.559701	-4.17196	-2.0629	-22.8758	-16	-22.0098
10	clozapine	3	0.1	Antipsychotic	CLO_0001	1	0	0	0	0	0	0	0	0	1	0	-5.60949	-0.680207	-0.559701	11.2818	-3.20319	-98.1084	-15	33.3215
10	clozapine	3	0.1	Antipsychotic	CLO_0001	1	0	0	0	0	0	0	0	0	1	1	-12.6036	-0.680207	-0.559701	9.23553	4.51142	-99.1321	-16	16.2448
10	clozapine	3	0.1	Antipsychotic	CLO_0001	1	0	0	0	0	0	0	0	0	1	1	-17.1119	6.64092	0.106965	-57.408	-49.4381	-23.5146	-2	167.322
10	clozapine	3	0.1	Antipsychotic	CLO_0001	1	0	1	0	0	0	0	0	0	1	1	-68.7087	24.9438	26.4403	-69.6083	-76.0074	-47.7844	12	-14.2613
10	clozapine	3	0.1	Antipsychotic	CLO_0001	1	0	0	0	0	0	0	0	0	1	1	-1.45344	-0.680207	-0.559701	0.584798	-7.62769	-12.299	-6	121.568
10	clozapine	3	0.1	Antipsychotic	CLO_0001	2	0	0	0	0	0	0	0	0	0	1	-18.6015	-5.82363	-0.666667	38.3228	22.9864	-6.83138	-7	-66.0159
10	clozapine	3	0.1	Antipsychotic	CLO_0001	2	0	0	0	0	0	0	0	0	1	1	15.6535	-4.49251	0.060606	32.4594	23.0346	-49.345	-5	-10.6983
10	clozapine	3	0.1	Antipsychotic	CLO_0001	2	0	0	0	0	0	0	0	0	1	1	7.04098	-0.499168	0.0229885	-11.8727	11.4141	-38.5725	-1	-16.6624
10	clozapine	3	0.1	Antipsychotic	CLO_0001	2	0	0	0	0	0	0	0	0	1	0	16.2003	82.4117	97.8258	-54.0478	-96.6851	-9.08772	14	38.0873
10	clozapine	3	0.1	Antipsychotic	CLO_0001	2	0	0	0	0	0	0	0	0	1	0	NaN	19.004	99.3333	-20.1912	-94.4833	-32.8229	-6	18.6651
10	clozapine	3	0.1	Antipsychotic	CLO_0001	2	0	0	0	0	0	0	0	0	1	0	10.966	-4.68077	1.05747	61.3241	14.6564	-65.9151	-3	-28.4439
10	clozapine	3	0.1	Antipsychotic	CLO_0001	2	0	0	0	0	0	0	0	0	1	0	14.0359	-1.57652	8.69663	33.8518	-3.04502	-3.0364	1	194.983
10	clozapine	3	0.1	Antipsychotic	CLO_0001	2	0	0	0	0	0	0	0	0	1	0	16.2003	-5.82363	0.712644	39.5652	9.52575	-68.9011	-5	114.316
10	clozapine	3	0.1	Antipsychotic	CLO_0001	3	0	0	0	0	0	0	0	0	1	1	-25.192	36.3855	7.33172	-60.2141	-22.1838	11.0364	NaN	-16.9192
10	clozapine	3	0.1	Antipsychotic	CLO_0001	3	0	0	0	0	0	0	0	0	1	1	11.3892	-26.1467	-8.20227	121.022	166.658	-45.9705	7.5	-72.2841
10	clozapine	3	0.1	Antipsychotic	CLO_0001	3	0	0	0	0	0	0	0	0	0	1	NaN	1.00498	-6.5356	32.3109	60.2768	-15.3758	8.5	-17.549
10	clozapine	3	0.1	Antipsychotic	CLO_0001	3	0	1	0	0	0	0	0	0	1	1	NaN	47.5471	60.7977	-69.3548	-84.7381	-76.9689	13.5	-59.1065
10	clozapine	3	0.1	Antipsychotic	CLO_0001	3	0	0	0	0	0	0	0	0	1	0	11.3892	-35.6476	-8.20227	98.653	113.608	-86.9616	-6.5	-64.5285
10	clozapine	3	0.1	Antipsychotic	CLO_0001	3	0	0	0	0	0	0	0	0	1	1	11.3892	-35.1484	-8.20227	108.457	155.093	-71.0781	-8.5	-42.7884
10	clozapine	3	0.1	Antipsychotic	CLO_0001	3	0	0	0	0	0	0	0	0	1	1	11.3892	-35.1484	-4.5356	62.7184	69.5756	-79.0977	-1.5	-21.2079
10	clozapine	3	0.1	Antipsychotic	CLO_0001	3	0	0	0	0	0	0	0	0	0	0	11.3892	-36.1467	-6.5356	144.778	132.49	-44.8052	-7.5	-24.7674
10	buspirone	4	1	Anxiolytic	BUS_001	1	0	NaN	0	0	0	0	0	0	1	1	NaN	70.0353	18.061	-79.491	-79.4846	25.3544	73	37.3285
10	buspirone	4	1	Anxiolytic	BUS_001	1	0	0	0	0	0	0	0	0	1	1	1.41129	-0.680207	-0.559701	21.8514	11.2224	-37.8718	-16	36.3049
10	buspirone	4	1	Anxiolytic	BUS_001	1	0	0	0	0	0	0	0	0	1	1	NaN	46.7408	23.4403	-71.7671	-83.5165	-67.5577	4	118.26
10	buspirone	4	1	Anxiolytic	BUS_001	1	0	0	0	0	0	0	0	0	1	0	1.41129	-0.680207	-0.214874	14.5204	-1.80286	128.338	-16	54.5562
10	buspirone	4	1	Anxiolytic	BUS_001	1	0	0	0	0	0	0	0	0	1	0	-3.19831	-0.680207	-0.559701	17.2027	-3.32321	103.436	-12	7.58017
10	buspirone	4	1	Anxiolytic	BUS_001	1	0	0	0	0	0	0	0	0	1	0	1.41129	-0.680207	-0.559701	44.8846	29.959	-25.3544	-16	32.1651
10	buspirone	4	1	Anxiolytic	BUS_001	1	0	0	0	0	0	0	0	0	1	1	NaN	99.3198	49.107	NaN	-97.1293	-76.1729	13	NaN
10	buspirone	4	1	Anxiolytic	BUS_001	1	0	0	0	0	0	0	0	0	1	1	NaN	40.9171	24.107	-73.8515	-74.4059	104.352	7	22.4687
10	buspirone	4	1	Anxiolytic	BUS_001	2	0	0	0	0	0	0	0	0	1	1	6.36323	0.891436	-0.666667	-5.4424	40.5062	-4.41591	1	-16.1217
10	buspirone	4	1	Anxiolytic	BUS_001	2	0	1	0	0	0	0	0	0	1	1	NaN	76.6487	25.952	-69.0673	-59.4014	-88.8255	12	-59.0435
10	buspirone	4	1	Anxiolytic	BUS_001	2	0	0	0	0	0	0	0	0	0	1	-29.4068	5.40826	9	-19.4613	-27.1633	-21.9089	2	-48.4601
10	buspirone	4	1	Anxiolytic	BUS_001	2	0	0	0	0	0	0	0	0	1	1	-22.9467	20.5723	21.5556	-33.0379	-78.3453	-81.2831	12	22.358
10	buspirone	4	1	Anxiolytic	BUS_001	2	0	0	0	0	0	0	0	0	1	1	-10.1274	3.1614	4.23899	-43.8793	-51.4578	8.65374	6	-33.3805
10	buspirone	4	1	Anxiolytic	BUS_001	2	0	0	0	0	0	0	0	0	1	1	13.6742	59.9002	40	-62.3164	-88.6233	-52.0945	22	-53.2262
10	buspirone	4	1	Anxiolytic	BUS_001	2	0	0	0	0	0	0	0	0	1	1	6.94258	-3.05135	-0.666667	11.6478	37.1431	-50.8997	-3	23.3149
10	buspirone	4	1	Anxiolytic	BUS_001	2	0	1	0	0	0	0	0	0	1	1	NaN	43.6309	35.697	-64.3284	-82.595	-57.9413	58	-47.364
10	buspirone	4	1	Anxiolytic	BUS_001	3	0	0	0	0	0	0	0	0	1	1	-6.38298	58.139	43.7691	-67.4765	-81.3271	-82.657	35.5	-41.6343
10	buspirone	4	1	Anxiolytic	BUS_001	3	0	0	0	0	0	0	0	0	1	1	6.23986	48.1851	-2.29821	-65.8367	58.3864	-39.6329	64.5	18.1299
10	buspirone	4	1	Anxiolytic	BUS_001	3	0	0	0	0	0	0	0	0	1	1	NaN	62.0781	54.5354	-73.3926	-81.801	2.14333	21.5	-6.11071
10	buspirone	4	1	Anxiolytic	BUS_001	3	0	0	0	0	0	0	0	0	1	1	11.3892	28.4895	14.4644	-55.3171	-54.3252	-53.9829	17.5	29.5369
10	buspirone	4	1	Anxiolytic	BUS_001	3	0	0	0	0	0	0	0	0	1	1	-8.97908	1.29088	24.1311	-57.4023	-61.7334	-54.0821	31.5	-30.0377
10	buspirone	4	1	Anxiolytic	BUS_001	3	0	0	0	0	0	0	0	0	1	0	-15.0123	-32.9318	-8.20227	95.0351	125.07	-34.6792	-6.5	-34.1199
10	buspirone	4	1	Anxiolytic	BUS_001	3	0	1	0	0	0	0	0	0	1	1	11.3892	63.8533	54.4644	NaN	-94.5668	50.2024	-7.5	-2.0017
10	buspirone	4	1	Anxiolytic	BUS_001	3	0	1	0	0	0	0	0	0	1	1	NaN	55.7002	34.1311	-69.9255	-83.999	68.9856	20.5	16.5905
10	buspirone	5	0.316	Anxiolytic	BUS_0003	1	0	0	0	0	0	0	0	0	1	1	-71.4205	53.3963	19.0279	-70.1589	-73.3831	-24.7136	6	89.8846
10	buspirone	5	0.316	Anxiolytic	BUS_0003	1	0	1	0	0	0	0	0	0	1	1	-18.6117	9.30315	11.107	-61.3301	-46.3051	112.84	14	-11.8389
10	buspirone	5	0.316	Anxiolytic	BUS_0003	1	0	0	0	0	0	0	0	0	1	1	-24.5485	19.6193	0.819609	-57.7475	-51.2355	80.3942	16	53.0846
10	buspirone	5	0.316	Anxiolytic	BUS_0003	1	0	0	0	0	0	0	0	0	1	1	-30.6721	38.2942	24.4403	-66.734	-79.2076	-79.6354	34	75.4333
10	buspirone	5	0.316	Anxiolytic	BUS_0003	1	0	1	1	1	0	0	0	0	1	1	NaN	5.64259	3.36887	-60.7398	-58.0971	100.28	10	59.1495
10	buspirone	5	0.316	Anxiolytic	BUS_0003	1	0	0	0	0	0	0	0	0	1	1	NaN	14.8866	10.041	-68.2843	-57.9967	88.4266	41	11.9628
10	buspirone	5	0.316	Anxiolytic	BUS_0003	1	0	0	0	0	0	0	0	0	1	1	NaN	39.1835	12.1269	-69.0641	-76.8267	89.8205	31	126.95
10	buspirone	5	0.316	Anxiolytic	BUS_0003	1	0	0	0	0	0	0	0	0	1	1	-4.66699	0.663363	2.13261	10.6037	-11.7248	78.5817	-1	62.6796
10	buspirone	5	0.316	Anxiolytic	BUS_0003	2	0	0	0	0	0	0	0	0	1	1	16.2003	-5.82363	-0.666667	52.9377	84.3159	-62.4506	-5	-65.5269
10	buspirone	5	0.316	Anxiolytic	BUS_0003	2	0	0	0	0	0	0	0	0	1	1	-18.324	0.831947	-0.666667	-12.0877	1.57701	55.1071	19	-51.6458
10	buspirone	5	0.316	Anxiolytic	BUS_0003	2	0	0	0	0	0	0	0	0	0	1	16.2003	-1.4975	-0.666667	21.0433	25.0382	-70.6625	1	NaN
10	buspirone	5	0.316	Anxiolytic	BUS_0003	2	0	0	0	0	0	0	0	0	1	1	-3.9678	94.1764	50.6667	NaN	-95.8747	-29.906	-5	-10.9366
10	buspirone	5	0.316	Anxiolytic	BUS_0003	2	0	0	0	0	0	0	0	0	1	1	5.97897	94.01	55.6667	-80.1382	-88.5782	-51.0568	1	-41.3737
10	buspirone	5	0.316	Anxiolytic	BUS_0003	2	0	1	0	0	0	0	0	0	1	1	-100	62.787	40.4108	-63.9958	-88.3318	78.1839	17	-11.6798
10	buspirone	5	0.316	Anxiolytic	BUS_0003	2	0	1	0	0	0	0	0	0	1	1	7.58319	73.5441	49.3333	-77.4257	-89.1979	-66.9689	10	-52.6784
10	buspirone	5	0.316	Anxiolytic	BUS_0003	2	0	0	0	0	0	0	0	0	1	1	-3.40851	15.807	10.023	-16.6305	-33.2651	-53.6807	7	44.3209
10	buspirone	5	0.316	Anxiolytic	BUS_0003	3	0	0	0	0	0	0	0	0	1	0	9.24714	-35.5785	-7.82204	117.19	130.075	99.0658	-7.5	-52.2484
10	buspirone	5	0.316	Anxiolytic	BUS_0003	3	0	0	0	0	0	0	0	0	1	0	-1.94816	2.18181	-8.20227	106.528	193.125	64.9387	27.5	21.1933
10	buspirone	5	0.316	Anxiolytic	BUS_0003	3	0	1	0	0	0	0	0	0	0	1	-9.46386	26.6282	44.1311	-34.5675	-70.9148	-47.2415	10.5	-72.8657
10	buspirone	5	0.316	Anxiolytic	BUS_0003	3	0	0	0	0	0	0	0	0	1	0	-3.8263	-26.3285	14.6549	31.793	-44.9174	-0.386994	8.5	-24.7218
10	buspirone	5	0.316	Anxiolytic	BUS_0003	3	0	0	0	0	0	0	0	0	1	1	9.83497	-35.9803	-7.86893	88.4743	113.93	112.722	-7.5	-3.18089
10	buspirone	5	0.316	Anxiolytic	BUS_0003	3	0	0	0	0	0	0	0	0	1	0	-2.8037	-13.5277	37.1311	-22.1331	-83.4258	-33.7448	16.5	-26.6313
10	buspirone	5	0.316	Anxiolytic	BUS_0003	3	0	0	0	0	0	0	0	0	1	1	11.3892	-15.5144	10.5477	-33.498	-29.5444	-58.4457	20.5	-28.7181
10	buspirone	5	0.316	Anxiolytic	BUS_0003	3	0	0	0	0	0	0	0	0	1	0	-29.521	-20.6725	15.7977	-29.044	-26.7423	-67.0191	22.5	-46.3142
11	DMSO	0	0.5	NegControl	DMS_0005	1	0	1	0	0	0	0	0	0	1	1	-2.92487	-2.26625	0	0	-2.25109	10.4433	-2	43.2424
11	DMSO	0	0.5	NegControl	DMS_0005	1	0	1	0	0	0	0	0	0	1	1	-3.70887	86.1964	2.96296	-75.7	-64.2887	-36.9548	6	-0.183299
11	DMSO	0	0.5	NegControl	DMS_0005	1	0	0	0	0	0	0	0	0	1	0	-2.57628	-4.15304	0	62.6912	15.0276	8.74024	-3	-3.11606
11	DMSO	0	0.5	NegControl	DMS_0005	1	0	1	0	0	0	0	0	0	1	1	5.59309	3.09603	0	-12.7554	5.452	-10.9285	3	65.4203
11	DMSO	0	0.5	NegControl	DMS_0005	1	0	0	0	0	0	0	0	0	1	0	2.57628	-4.15304	0	50.7663	24.8966	4.84147	-3	-8.06405
11	DMSO	0	0.5	NegControl	DMS_0005	1	0	1	0	0	0	0	0	0	1	1	5.96229	95.847	28.3333	NaN	-81.2668	-4.84147	0	-36.2623
11	DMSO	0	0.5	NegControl	DMS_0005	1	0	1	0	0	0	0	0	0	0	0	5.96229	1.43072	1.40351	2.81303	-31.2006	-10.9935	0	0.183299
11	DMSO	0	0.5	NegControl	DMS_0005	1	0	0	0	0	0	0	0	0	1	1	-31.3899	-1.43072	0	-19.147	2.25109	24.0525	4	44.7839
11	DMSO	0	0.5	NegControl	DMS_0005	2	0	1	0	0	0	0	0	0	0	1	NaN	80.5214	16.2986	-82.8033	-58.9673	-10.7707	59	-19.3891
11	DMSO	0	0.5	NegControl	DMS_0005	2	0	0	0	0	0	0	0	0	1	1	NaN	53.1405	-0.52381	0.445722	2.69744	4.2431	11	13.1956
11	DMSO	0	0.5	NegControl	DMS_0005	2	0	0	0	0	0	0	0	0	1	1	-5.85617	-3.43847	-0.52381	3.89126	9.70608	-81.9581	-4	-20.7622
11	DMSO	0	0.5	NegControl	DMS_0005	2	0	0	0	0	0	0	0	0	1	1	-28.3951	7.72905	3.47619	-8.54375	-34.2461	-52.21	1	1.30152
11	DMSO	0	0.5	NegControl	DMS_0005	2	0	0	0	0	0	0	0	0	1	1	-11.2053	-2.27374	-0.190476	0.782935	10.7431	-37.4911	-1	12.7182
11	DMSO	0	0.5	NegControl	DMS_0005	2	0	0	0	0	0	0	0	0	1	1	5.85617	-3.27208	0.190476	-0.445722	8.64854	-5.59184	-3	20.1203
11	DMSO	0	0.5	NegControl	DMS_0005	2	0	0	0	0	0	0	0	0	1	1	14.6196	0.533901	-0.52381	-22.4366	-2.69744	-0.776644	1	-30.8862
11	DMSO	0	0.5	NegControl	DMS_0005	2	0	0	0	0	0	0	0	0	1	0	8.97471	-0.533901	5.72619	17.1635	-23.7215	16.5823	-5	-1.30152
11	DMSO	0	0.5	NegControl	DMS_0005	3	0	0	0	0	0	0	0	0	1	0	26.2667	-3.50541	0	81.8547	49.7223	4.5885	-7	2.41344
11	DMSO	0	0.5	NegControl	DMS_0005	3	0	0	0	0	0	0	0	0	1	1	18.9228	3.27115	0	15.2826	6.19566	10.1367	-2	-19.1057
11	DMSO	0	0.5	NegControl	DMS_0005	3	0	0	0	0	0	0	0	0	1	1	-5.3639	-2.24642	0	-3.91996	27.7866	34.0909	-4	112.028
11	DMSO	0	0.5	NegControl	DMS_0005	3	0	0	0	0	0	0	0	0	1	1	-32.6657	0.501876	0.609756	-4.858	-18.4507	-25.805	1	-6.18471
11	DMSO	0	0.5	NegControl	DMS_0005	3	0	0	0	0	0	0	0	0	1	1	-3.19659	-2.79112	0	3.91996	-6.19566	-5.71694	0	95.9129
11	DMSO	0	0.5	NegControl	DMS_0005	3	0	0	0	0	0	0	0	0	0	1	3.19659	-0.501876	2.73973	-13.1556	-15.2352	-22.2734	0	-1.49726
11	DMSO	0	0.5	NegControl	DMS_0005	3	0	0	0	0	0	0	0	0	0	1	-17.7909	5.22186	0	13.2906	17.0603	-37.9748	2	1.49726
11	DMSO	0	0.5	NegControl	DMS_0005	3	0	1	0	0	0	0	0	0	0	1	6.82177	8.90956	4.7619	-44.8721	-12.9835	-55.6458	14	-8.11888
11	Sorbitol	1	100	NegControl	SOR_100	1	0	1	0	0	0	0	0	0	1	0	-5.67439	-4.15304	0.344828	10.5767	-24.6064	-97.9869	-2	4.57554
11	Sorbitol	1	100	NegControl	SOR_100	1	0	0	0	0	0	0	0	0	1	0	-6.01837	-4.15304	2.5	50.2067	-11.7751	-94.0549	-2	1.91977
11	Sorbitol	1	100	NegControl	SOR_100	1	0	1	0	0	0	0	0	0	1	1	5.96229	95.847	66	NaN	-97.752	-96.156	3	-13.0064
11	Sorbitol	1	100	NegControl	SOR_100	1	0	0	0	0	0	0	0	0	0	1	5.96229	58.0766	26.6667	-73.8643	-80.7707	-95.861	18	-20.3783
11	Sorbitol	1	100	NegControl	SOR_100	1	0	1	0	0	0	0	0	0	1	1	5.96229	95.847	31.3333	NaN	-89.7325	-95.7799	1	-23.5129
11	Sorbitol	1	100	NegControl	SOR_100	1	0	0	0	0	0	0	0	0	1	1	3.32969	3.0017	7	-9.21023	-51.2362	-92.9924	8	50.4135
11	Sorbitol	1	100	NegControl	SOR_100	1	0	0	0	0	0	0	0	0	0	0	4.17641	-4.15304	0.666667	51.3452	-14.6443	-93.5005	1	-0.0968669
11	Sorbitol	1	100	NegControl	SOR_100	1	0	0	0	0	0	0	0	0	1	1	5.96229	-3.28948	0	8.79125	16.1859	-96.5848	-1	68.8005
11	Sorbitol	1	100	NegControl	SOR_100	2	0	0	0	0	0	0	0	0	1	1	NaN	36.5615	20.1429	-23.8113	-86.0652	-47.169	17	-23.4646
11	Sorbitol	1	100	NegControl	SOR_100	2	0	0	0	0	0	0	0	0	1	1	NaN	65.9712	30.1621	-69.3359	-73.7543	-22.0229	47	-50.9472
11	Sorbitol	1	100	NegControl	SOR_100	2	0	0	0	0	0	0	0	0	1	1	-0.278283	83.084	NaN	-83.822	-93.1266	-24.8445	33	-46.5413
11	Sorbitol	1	100	NegControl	SOR_100	2	0	0	0	0	0	0	0	0	1	0	9.17821	-3.43847	-0.52381	31.4252	32.4552	-1.18934	-3	-41.6665
11	Sorbitol	1	100	NegControl	SOR_100	2	0	1	0	0	0	0	0	0	1	1	NaN	50.3053	26.1429	-75.5391	-85.6389	-2.02887	27	NaN
11	Sorbitol	1	100	NegControl	SOR_100	2	0	0	0	0	0	0	0	0	1	0	15.2997	-3.43847	-0.52381	44.415	13.0952	-54.8778	-6	47.123
11	Sorbitol	1	100	NegControl	SOR_100	2	0	0	0	0	0	0	0	0	1	1	8.95297	11.0374	3.88796	-43.6619	-39.6788	-70.6947	13	4.38073
11	Sorbitol	1	100	NegControl	SOR_100	2	0	0	0	0	0	0	0	0	1	1	-4.8583	-3.43847	-0.52381	16.9436	25.0034	-31.0763	-4	28.5246
11	Sorbitol	1	100	NegControl	SOR_100	3	0	1	0	0	0	0	0	0	1	0	NaN	8.90956	0	NaN	NaN	-42.4412	-3	-13.9686
11	Sorbitol	1	100	NegControl	SOR_100	3	0	0	0	0	0	0	0	0	0	0	NaN	-0.435234	0	10.3643	3.28863	-84.6113	2	6.84875
11	Sorbitol	1	100	NegControl	SOR_100	3	0	0	0	0	0	0	0	0	0	0	13.3928	-3.50541	0	30.9561	-0.990883	-70.1013	-6	-17.5205
11	Sorbitol	1	100	NegControl	SOR_100	3	0	0	0	0	0	0	0	0	1	1	-17.7747	-2.55484	0	7.89613	15.9259	-56.1898	-4	-15.0438
11	Sorbitol	1	100	NegControl	SOR_100	3	0	0	0	0	0	0	0	0	1	0	-14.07	3.17297	1.48699	4.22455	-16.8935	-65.8467	3	5.52201
11	Sorbitol	1	100	NegControl	SOR_100	3	0	0	0	0	0	0	0	0	1	1	-10.2549	-0.552654	0	4.29004	22.6266	-28.0999	-3	33.3391
11	Sorbitol	1	100	NegControl	SOR_100	3	0	0	0	0	0	0	0	0	1	0	NaN	32.8582	43.9716	-2.73043	-64.8079	-59.9779	2	-1.96491
11	Sorbitol	1	100	NegControl	SOR_100	3	0	0	0	0	0	0	0	0	1	1	-29.4998	-0.727632	0.52356	-9.29411	17.2344	-57.7503	-5	28.1861
11	L-ascorbic acid	2	100	NegControl	ASC_100	1	0	0	0	0	0	0	0	0	1	1	1.79949	-1.30606	0	-10.6632	-6.85727	-76.408	5	31.1245
11	L-ascorbic acid	2	100	NegControl	ASC_100	1	0	0	0	0	0	0	0	0	0	1	-11.6732	-1.27656	4.33333	2.08762	-12.993	-0.800391	2	-0.92692
11	L-ascorbic acid	2	100	NegControl	ASC_100	1	0	0	0	0	0	0	0	0	1	0	5.96229	-4.15304	0	70.3466	35.8512	3.46796	-3	-17.4532
11	L-ascorbic acid	2	100	NegControl	ASC_100	1	0	0	0	0	0	0	0	0	1	1	-11.1066	16.3207	0.666667	-36.5619	-33.9813	-1.64267	10	-30.5464
11	L-ascorbic acid	2	100	NegControl	ASC_100	1	0	0	0	0	0	0	0	0	1	1	-9.86822	0.246284	2.84698	0.714895	-9.21775	-10.8872	6	37.398
11	L-ascorbic acid	2	100	NegControl	ASC_100	1	0	0	0	0	0	0	0	0	0	1	-53.7006	30.1232	0	-62.173	-43.2163	6.5306	14	-28.1342
11	L-ascorbic acid	2	100	NegControl	ASC_100	1	0	0	0	0	0	0	0	0	1	1	5.96229	60.2396	27	-65.0983	-80.2555	0.800391	29	14.1249
11	L-ascorbic acid	2	100	NegControl	ASC_100	1	0	1	0	0	0	0	0	0	1	1	5.96229	NaN	41.3333	-69.4406	-94.3887	9.54845	4	7.62269
11	L-ascorbic acid	2	100	NegControl	ASC_100	2	0	0	0	0	0	0	0	0	1	1	NaN	55.2282	-0.52381	-76.093	-4.08303	-59.1721	NaN	-32.3093
11	L-ascorbic acid	2	100	NegControl	ASC_100	2	0	0	0	0	0	0	0	0	1	1	12.7706	36.495	23.707	-72.5703	-86.7539	-81.69	37	-23.2582
11	L-ascorbic acid	2	100	NegControl	ASC_100	2	0	0	0	0	0	0	0	0	1	1	-2.24554	-2.10735	0.809524	-11.0624	-0.608511	-88.2108	1	-36.216
11	L-ascorbic acid	2	100	NegControl	ASC_100	2	0	0	0	0	0	0	0	0	1	0	3.27556	-0.443457	46.9939	-18.7053	-58.2449	14.0428	6	-38.3986
11	L-ascorbic acid	2	100	NegControl	ASC_100	2	0	0	0	0	0	0	0	0	1	1	-13.393	-2.10735	-0.52381	-24.6305	-13.5781	-64.2889	3	NaN
11	L-ascorbic acid	2	100	NegControl	ASC_100	2	0	1	0	0	0	0	0	0	1	0	NaN	28.0091	27.1429	-68.248	-84.8309	1.23706	40	7.55092
11	L-ascorbic acid	2	100	NegControl	ASC_100	2	0	0	0	0	0	0	0	0	1	1	-12.3352	5.39487	8.44171	-31.0145	-42.5947	-3.16716	7	-14.5618
11	L-ascorbic acid	2	100	NegControl	ASC_100	2	0	0	0	0	0	0	0	0	1	0	9.27409	13.883	27.2134	-58.7151	-87.067	18.5312	21	-41.5178
11	L-ascorbic acid	2	100	NegControl	ASC_100	3	0	0	0	0	0	0	0	0	0	1	-82.5368	-3.50541	0	60.9169	56.0476	-7.18106	-6	0.661882
11	L-ascorbic acid	2	100	NegControl	ASC_100	3	0	0	0	0	0	0	0	0	1	0	24.5314	-3.50541	NaN	70.0107	NaN	-68.7873	-7	-5.40605
11	L-ascorbic acid	2	100	NegControl	ASC_100	3	0	0	0	0	0	0	0	0	1	0	-38.5413	-3.07806	0	30.2247	19.4416	-27.9691	-5	-28.4999
11	L-ascorbic acid	2	100	NegControl	ASC_100	3	0	1	0	0	0	0	0	0	1	1	31.2998	20.3041	0.52356	-11.0058	-1.47251	-94.1811	8	-16.5534
11	L-ascorbic acid	2	100	NegControl	ASC_100	3	0	0	0	0	0	0	0	0	1	1	-24.534	-1.25822	0	29.1679	NaN	-12.4608	-4	-36.4921
11	L-ascorbic acid	2	100	NegControl	ASC_100	3	0	0	0	0	0	0	0	0	1	1	35.3398	-3.50541	0	20.6385	NaN	-80.4043	-7	113.385
11	L-ascorbic acid	2	100	NegControl	ASC_100	3	0	1	0	0	0	0	0	0	0	1	27.9609	1.94206	2.63158	-11.4356	-13.3771	-15.5083	18	-58.6677
11	L-ascorbic acid	2	100	NegControl	ASC_100	3	0	0	0	0	0	0	0	0	1	1	-40.3944	-3.50541	0	21.0032	36.1677	-63.7262	-7	33.3634
11	SDS	3	1	PosControl	SDS_001	1	0	1	0	0	0	0	0	0	1	0	NaN	92.1864	85.9316	-84.7027	-95.1358	-86.2009	40	30.0725
11	SDS	3	1	PosControl	SDS_001	1	0	1	0	0	0	0	0	0	0	0	NaN	91.8549	89.2086	-75.0156	-98.5919	-68.9997	8	-30.3171
11	SDS	3	1	PosControl	SDS_001	1	0	1	0	0	0	0	0	0	0	0	NaN	95.847	100	NaN	-98.9247	-90.0666	10	10.7445
11	SDS	3	1	PosControl	SDS_001	1	0	1	0	0	0	0	0	0	1	0	NaN	95.847	97.3333	NaN	-99.5288	-73.4357	-2	77.1794
11	SDS	3	1	PosControl	SDS_001	1	0	0	1	0	0	0	0	1	1	0	NaN	95.847	97.6096	NaN	-97.7806	-61.9448	5	15.529
11	SDS	3	1	PosControl	SDS_001	1	0	1	1	1	0	0	0	0	0	0	NaN	95.847	85.9712	NaN	-97.1923	-63.7406	10	-28.1174
11	SDS	3	1	PosControl	SDS_001	1	0	1	0	0	0	0	0	0	1	0	NaN	95.847	89	NaN	-98.7298	-52.9427	0	43.0273
11	SDS	3	1	PosControl	SDS_001	1	0	1	0	0	0	0	0	0	1	0	NaN	95.847	98.9796	NaN	-98.7761	-81.4487	-2	77.2295
11	SDS	3	1	PosControl	SDS_001	2	0	0	0	0	0	0	0	0	0	1	NaN	72.7879	78.1429	-81.944	-99.0874	-46.491	49	3.17397
11	SDS	3	1	PosControl	SDS_001	2	0	0	0	0	0	0	0	0	1	1	13.5762	90.9043	23.1429	-82.8324	-72.3444	-14.4207	49	-36.2216
11	SDS	3	1	PosControl	SDS_001	2	0	0	0	0	0	0	0	0	1	1	5.51514	96.5615	64.4762	NaN	-93.0915	-57.6229	6	-37.2432
11	SDS	3	1	PosControl	SDS_001	2	0	0	0	0	0	0	0	0	1	1	-47.9773	65.7795	26.4762	-87.5839	-89.5528	-70.7629	NaN	50.6109
11	SDS	3	1	PosControl	SDS_001	2	0	NaN	1	1	0	0	0	0	1	1	NaN	81.7529	22.4762	-86.4426	-85.8961	-72.6849	59	NaN
11	SDS	3	1	PosControl	SDS_001	2	0	0	0	0	0	0	0	0	1	1	16.7469	96.5615	35.3383	NaN	-86.2689	-34.786	14	-3.08754
11	SDS	3	1	PosControl	SDS_001	2	0	0	0	0	0	0	0	0	1	1	NaN	86.4118	5.47619	-78.7967	-64.1971	-59.8834	1	-6.62333
11	SDS	3	1	PosControl	SDS_001	2	0	0	0	0	0	0	0	0	0	1	9.28376	96.5615	58.4762	NaN	-96.4548	-44.9113	2	50.5263
11	SDS	3	1	PosControl	SDS_001	3	0	1	0	0	0	0	0	0	0	1	14.4826	22.1186	2.14286	-65.5623	-42.8633	-25.1051	48	-32.0072
11	SDS	3	1	PosControl	SDS_001	3	0	0	0	0	0	0	0	0	1	1	-9.98932	38.9239	7	-72.6988	-67.468	-66.6039	42	-26.8811
11	SDS	3	1	PosControl	SDS_001	3	0	0	0	0	0	0	0	0	1	0	-12.5497	-1.41586	1.35135	21.4495	35.0097	-63.6904	-3	3.52905
11	SDS	3	1	PosControl	SDS_001	3	0	0	0	0	0	0	0	0	1	0	-57.7063	-2.78077	0	25.5364	10.7741	-40.6867	-3	14.7891
11	SDS	3	1	PosControl	SDS_001	3	0	0	0	0	0	0	0	0	1	0	2.00487	-1.14553	0	32.8659	7.84503	-73.1755	-4	-3.48153
11	SDS	3	1	PosControl	SDS_001	3	0	0	0	0	0	0	0	0	1	0	-9.77347	96.4946	4.34783	NaN	NaN	-54.8451	-6	-4.498
11	SDS	3	1	PosControl	SDS_001	3	0	0	0	0	0	0	0	0	1	1	1.92256	67.2101	5.86207	-79.3456	-48.7264	-57.8262	35	-31.453
11	SDS	3	1	PosControl	SDS_001	3	0	0	0	0	0	0	0	0	0	0	-13.6318	0.714	0	-4.612	NaN	-57.1165	-3	-55.9282
11	DMSO	4	3	PosControl	DMS_003	1	0	1	0	0	0	0	0	0	1	1	-2.97911	0.672252	2.06897	-52.415	-28.9775	NaN	16	-40.8654
11	DMSO	4	3	PosControl	DMS_003	1	0	1	0	0	0	0	0	0	0	1	-26.7653	6.99505	0.666667	-57.2526	-51.9064	0.326905	20	-47.5238
11	DMSO	4	3	PosControl	DMS_003	1	0	1	0	0	0	0	0	0	1	1	-12.1129	3.50087	1.07527	-33.1675	-35.0421	7.93003	14	-22.7253
11	DMSO	4	3	PosControl	DMS_003	1	0	1	0	0	0	0	0	0	0	1	-6.17378	-4.15304	0	8.67343	-20.9347	-12.6413	-2	0.496065
11	DMSO	4	3	PosControl	DMS_003	1	0	1	0	0	0	0	0	0	1	0	-12.4232	-4.15304	0.689655	8.00825	-34.2786	0	4	-2.6636
11	DMSO	4	3	PosControl	DMS_003	1	0	1	0	0	0	0	0	0	1	1	5.96229	5.49163	5	-56.8399	-54.323	-15.269	10	-44.4775
11	DMSO	4	3	PosControl	DMS_003	1	0	1	0	0	0	0	0	0	1	0	1.67618	2.61515	8.66667	-47.8385	-49.4939	29.1891	7	-16.6289
11	DMSO	4	3	PosControl	DMS_003	1	0	1	0	0	0	0	0	0	1	1	3.55132	3.49913	2.20588	-44.6517	-38.1103	-38.6014	18	4.65281
11	DMSO	4	3	PosControl	DMS_003	2	0	1	0	0	0	0	0	0	1	1	17.6798	11.6423	1.61905	-52.0426	-23.5183	25.6895	10	-54.2479
11	DMSO	4	3	PosControl	DMS_003	2	0	1	0	0	0	0	0	0	1	1	NaN	17.9589	2.19112	-49.1316	-45.4024	-13.5169	8	-21.5516
11	DMSO	4	3	PosControl	DMS_003	2	0	1	0	0	0	0	0	0	0	0	17.6798	4.55374	3.67466	-55.4647	-61.5221	0.379326	13	-49.2705
11	DMSO	4	3	PosControl	DMS_003	2	0	1	0	0	0	0	0	0	1	1	9.57392	4.02157	2.96456	-56.0229	-59.782	-13.7562	-2	-54.8451
11	DMSO	4	3	PosControl	DMS_003	2	0	1	0	0	0	0	0	0	1	1	17.6798	7.09694	16.2619	-60.5768	-58.1262	-6.42828	20	-62.306
11	DMSO	4	3	PosControl	DMS_003	2	0	1	0	0	0	0	0	0	1	1	1.7469	3.06417	0.142857	-51.4407	-29.5578	-1.9331	7	-16.9996
11	DMSO	4	3	PosControl	DMS_003	2	0	1	0	0	0	0	0	0	0	1	17.6798	30.8929	14.2227	-68.3151	-55.6154	-67.1243	16	-23.2509
11	DMSO	4	3	PosControl	DMS_003	2	0	0	0	0	0	0	0	0	1	1	11.22	10.3608	2.7415	-54.1951	-63.0499	-21.0356	11	-10.8109
11	DMSO	4	3	PosControl	DMS_003	3	0	0	1	1	1	0	0	1	0	1	-44.7495	55.8855	38.0769	-78.4931	-86.5399	19.1161	117	NaN
11	DMSO	4	3	PosControl	DMS_003	3	0	0	1	0	1	0	0	1	0	1	NaN	33.0428	13.7931	-70.9848	-75.9069	NaN	89	-28.116
11	DMSO	4	3	PosControl	DMS_003	3	0	0	1	0	1	0	0	1	0	1	-52.0159	39.423	25	-76.2534	-82.2709	27.6651	110	-57.3504
11	DMSO	4	3	PosControl	DMS_003	3	0	0	1	0	1	0	0	0	0	0	-36.175	31.27	41.3333	-76.3162	-85.6442	9.95245	72	-62.9167
11	DMSO	4	3	PosControl	DMS_003	3	0	NaN	1	0	1	0	0	0	0	1	NaN	NaN	82.3333	-83.2653	-94.0751	28.2656	23	-31.7538
11	DMSO	4	3	PosControl	DMS_003	3	0	0	0	0	0	0	0	0	0	0	-47.5213	27.1102	12.7586	-70.2233	-74.6265	12.6831	68	-38.6902
11	DMSO	4	3	PosControl	DMS_003	3	0	0	0	0	0	0	0	0	1	0	-6.50665	26.7775	31.3333	-55.5818	-74.3405	-50.0949	70	48.228
11	DMSO	4	3	PosControl	DMS_003	3	0	0	1	0	0	0	0	1	0	1	13.743	15.5087	6.52174	-58.803	-45.0557	NaN	37	43.2444
11	ethanol	5	1	PosControl	ETH_001	1	0	1	1	0	0	0	0	1	1	1	-19.4995	10.3228	6	-56.569	-37.4883	-20.3571	37	-37.7144
11	ethanol	5	1	PosControl	ETH_001	1	0	1	1	0	0	0	0	1	1	1	NaN	95.5142	70.5882	-84.9121	-96.5085	-76.5182	8	-30.2213
11	ethanol	5	1	PosControl	ETH_001	1	0	NaN	1	0	0	0	0	1	1	1	-1.99435	36.8108	19.6667	-66.4201	-81.9937	-27.032	51	-29.2867
11	ethanol	5	1	PosControl	ETH_001	1	0	1	1	0	0	0	0	1	1	1	-24.8907	2.33615	1.33333	-58.6412	-56.7537	-36.2902	39	-55.3504
11	ethanol	5	1	PosControl	ETH_001	1	0	1	1	0	0	0	0	1	1	1	-11.3327	11.1548	10.7266	-59.7265	-77.1525	-19.5894	39	-15.2504
11	ethanol	5	1	PosControl	ETH_001	1	0	1	0	0	0	0	0	0	1	1	-6.72854	2.86135	0	-36.7335	-31.6371	-23.3955	13	-26.7866
11	ethanol	5	1	PosControl	ETH_001	1	0	1	1	0	0	0	0	1	1	1	-8.83153	16.8726	2.62172	-51.6612	-65.4488	-34.5114	35	45.8299
11	ethanol	5	1	PosControl	ETH_001	1	0	1	1	0	0	0	0	1	1	1	-37.5188	7.99338	4.33333	-60.2973	-60.0224	-49.4774	46	7.92835
11	ethanol	5	1	PosControl	ETH_001	2	0	0	0	0	0	0	0	0	1	1	NaN	33.2282	4.3149	-52.7709	-47.9485	-86.8652	13	37.6244
11	ethanol	5	1	PosControl	ETH_001	2	0	1	1	0	0	0	0	1	1	0	-100	54.6063	30.2079	-53.5057	-71.3516	-81.6371	13	-30.725
11	ethanol	5	1	PosControl	ETH_001	2	0	1	1	0	0	0	0	1	1	1	-10.5957	14.0324	4.47619	-65.8165	-54.3634	-84.619	25	-54.9668
11	ethanol	5	1	PosControl	ETH_001	2	0	1	0	0	0	0	0	0	1	1	11.0809	18.1085	10.8949	-52.8147	-78.7568	-88.9183	13	31.0113
11	ethanol	5	1	PosControl	ETH_001	2	0	1	1	0	0	0	0	1	1	1	0.358381	20.0224	15.4762	-62.9338	-72.6614	-95.0632	36	-27.0779
11	ethanol	5	1	PosControl	ETH_001	2	0	1	1	0	0	1	0	0	0	1	4.00272	6.5449	3.14286	-61.5296	-37.0546	-84.6108	30	-63.7797
11	ethanol	5	1	PosControl	ETH_001	2	0	1	1	0	0	0	0	1	1	1	14.2029	13.2005	7.47619	-57.3234	-62.6671	-80.9011	21	0.856588
11	ethanol	5	1	PosControl	ETH_001	2	0	1	1	0	0	0	0	1	1	0	10.2752	-1.19709	1.47619	-37.2654	-55.9452	-39.1652	13	-36.2615
11	ethanol	5	1	PosControl	ETH_001	3	0	0	1	0	1	0	0	0	0	0	NaN	90.8374	100	-79.7015	-96.5429	-97.9137	-1	NaN
11	ethanol	5	1	PosControl	ETH_001	3	0	0	1	0	1	0	0	0	0	0	NaN	90.8374	100	NaN	-97.242	-97.7255	-5	NaN
11	ethanol	5	1	PosControl	ETH_001	3	0	0	1	0	1	0	0	0	0	0	NaN	84.1022	74.3333	-72.3455	-89.6607	-95.2149	55	-59.0831
11	ethanol	5	1	PosControl	ETH_001	3	0	0	1	0	1	0	0	0	0	1	NaN	91.8357	87.6667	-83.571	-93.0396	-96.547	27	-58.0367
11	ethanol	5	1	PosControl	ETH_001	3	0	0	1	0	1	0	0	0	0	0	NaN	82.6843	97.6667	-84.0987	-94.9572	-96.1015	65	NaN
11	ethanol	5	1	PosControl	ETH_001	3	0	0	1	0	1	0	0	1	0	0	NaN	85.3465	94.6667	-80.401	-96.1897	-95.9737	41	NaN
11	ethanol	5	1	PosControl	ETH_001	3	0	0	1	0	1	0	0	0	0	0	-76.2775	51.2367	39.3333	-76.1115	-80.1344	-90.6166	NaN	-77.0107
11	ethanol	5	1	PosControl	ETH_001	3	0	0	0	0	0	0	0	0	0	1	NaN	36.5668	36.7713	-74.1665	-82.3622	-91.6599	70	NaN
12	droperidol	0	0	NegControl	DMS_0005	1	0	0	0	0	0	0	0	0	1	1	-16.0111	18.1312	31.9502	-57.8587	-33.0858	-88.9444	20	14.9221
12	droperidol	0	0	NegControl	DMS_0005	1	0	0	0	0	0	0	0	0	0	1	-1.24889	68.4362	25.4386	-65.2078	-76.4236	-50.8553	11	-35.2242
12	droperidol	0	0	NegControl	DMS_0005	1	0	0	0	0	0	0	0	0	1	1	5.02695	0.0033871	0	40.322	61.4818	-7.12119	3	-14.9221
12	droperidol	0	0	NegControl	DMS_0005	1	0	0	0	0	0	0	0	0	1	1	-8.91022	-0.823059	0	25.9168	25.4723	7.12119	-4	44.9525
12	droperidol	0	0	NegControl	DMS_0005	1	0	0	0	0	0	0	0	0	1	0	1.24889	-0.0033871	0	-1.30668	5.35568	11.3202	0	-22.4982
12	droperidol	0	0	NegControl	DMS_0005	1	0	0	0	0	0	0	0	0	1	0	-13.6905	-0.122125	0	1.30668	-5.35568	10.6966	-1	58.1178
12	droperidol	0	0	NegControl	DMS_0005	1	0	0	0	0	0	0	0	0	0	0	4.41785	-0.823059	0	57.3186	71.3807	22.7687	-2	-22.3842
12	droperidol	0	0	NegControl	DMS_0005	1	0	0	0	0	0	0	0	0	1	1	7.70215	43.8774	4.97512	-64.1389	-50.3013	-27.8573	NaN	17.0128
12	droperidol	0	0	NegControl	DMS_0005	2	0	0	0	0	0	0	0	0	1	1	-43.0262	-29.3904	-32.0559	83.6547	127.544	-75.9104	-17.5	5.16531
12	droperidol	0	0	NegControl	DMS_0005	2	0	1	0	0	0	0	0	0	1	1	-23.8565	5.74763	-1.15706	21.4525	96.619	-82.0799	-11.5	-1.47667
12	droperidol	0	0	NegControl	DMS_0005	2	0	1	0	0	0	0	0	0	1	1	-4.67881	0	-22.7226	-16.289	46.4651	-85.0942	3.5	-17.4267
12	droperidol	0	0	NegControl	DMS_0005	2	0	1	0	0	0	0	0	0	1	1	4.67881	0.388337	1.15706	-23.2976	-46.4651	-88.8473	8.5	83.8356
12	droperidol	0	0	NegControl	DMS_0005	2	0	1	0	0	0	0	0	0	1	0	38.5762	-19.4676	23.6107	16.289	-67.667	-90.2235	0.5	-57.0791
12	droperidol	0	0	NegControl	DMS_0005	2	0	1	0	0	0	0	0	0	1	1	-58.08	NaN	12.2298	-62.3478	-62.1993	-65.8329	3.5	-63.4154
12	droperidol	0	0	NegControl	DMS_0005	2	0	1	0	0	0	0	0	0	1	1	11.871	-21.9479	-30.3258	75.5587	219.203	-87.5571	-9.5	89.6676
12	droperidol	0	0	NegControl	DMS_0005	2	0	0	0	0	0	0	0	0	0	1	22.0218	34.609	22.1399	-39.8144	-88.3761	-59.7754	-0.5	1.47667
12	droperidol	0	0	NegControl	DMS_0005	3	0	1	0	0	0	0	0	0	0	1	5.11373	8.92452	0	-9.91395	-3.52185	-96.8647	8.5	-7.4979
12	droperidol	0	0	NegControl	DMS_0005	3	0	0	0	0	0	0	0	0	1	0	9.86853	-0.166389	0	24.8041	16.3766	-93.7466	-1.5	41.6197
12	droperidol	0	0	NegControl	DMS_0005	3	0	0	0	0	0	0	0	0	0	1	-4.24318	0.831947	0	-19.3155	-1.17611	-97.1356	6.5	-49.1819
12	droperidol	0	0	NegControl	DMS_0005	3	0	0	0	0	0	0	0	0	0	1	-3.26729	0.166389	0	-15.9979	-7.77045	-97.6292	-0.5	-21.5446
12	droperidol	0	0	NegControl	DMS_0005	3	0	0	0	0	0	0	0	0	1	1	-2.91128	0.679634	1.5873	-14.7296	19.5409	-96.1499	10.5	-9.48382
12	droperidol	0	0	NegControl	DMS_0005	3	0	0	0	0	0	0	0	0	1	0	2.91128	-0.166389	0	10.7415	1.17611	-89.5601	-0.5	24.486
12	droperidol	0	0	NegControl	DMS_0005	3	0	0	0	0	0	0	0	0	1	1	-3.55096	-0.166389	0	9.91395	-10.2028	-98.0572	0.5	9.73216
12	droperidol	0	0	NegControl	DMS_0005	3	0	1	0	0	0	0	0	0	1	1	11.4842	-0.166389	0	17.4677	34.5227	-96.8178	-1.5	7.4979
12	droperidol	1	1	Antipsychotic	DRO_001	1	0	0	0	0	0	0	0	0	1	0	5.46157	7.02402	1.37615	-72.4073	-76.7409	-91.5192	54	-66.0996
12	droperidol	1	1	Antipsychotic	DRO_001	1	0	0	0	0	0	0	0	0	0	1	7.2516	73.8858	38.342	-79.6307	-92.6012	-89.5546	71	-84.9474
12	droperidol	1	1	Antipsychotic	DRO_001	1	0	0	0	0	0	0	0	0	0	1	NaN	94.6844	58.6207	-83.243	-92.4477	NaN	73	-55.8276
12	droperidol	1	1	Antipsychotic	DRO_001	1	0	0	1	0	0	1	0	0	0	1	NaN	95.8492	54	-85.1444	-88.3244	-95.9225	57	-52.3077
12	droperidol	1	1	Antipsychotic	DRO_001	1	0	0	1	0	0	0	0	1	1	1	NaN	47.929	36.3333	-83.536	-85.3152	NaN	86	-36.2955
12	droperidol	1	1	Antipsychotic	DRO_001	1	0	0	0	0	0	0	0	0	0	0	9.74196	-0.11258	0	-61.9482	-61.1673	-97.0683	1	-60.9895
12	droperidol	1	1	Antipsychotic	DRO_001	1	0	1	0	0	0	0	0	0	0	0	NaN	59.4138	56.6667	-82.4208	-89.2498	NaN	84	-45.4914
12	droperidol	1	1	Antipsychotic	DRO_001	1	0	0	0	0	0	0	0	0	0	0	-3.99552	-0.63753	6	-53.1864	-62.285	-95.9306	12	NaN
12	droperidol	1	1	Antipsychotic	DRO_001	2	0	0	1	0	0	0	0	1	0	0	60.4707	13.8408	23.4996	-54.3618	-64.8641	NaN	103.5	-50.9735
12	droperidol	1	1	Antipsychotic	DRO_001	2	0	1	0	0	0	0	0	0	0	1	60.4707	68.3855	37.6107	-68.1948	-71.9352	-94.2868	-12.5	-49.1721
12	droperidol	1	1	Antipsychotic	DRO_001	2	0	0	0	0	0	0	0	0	0	1	40.7495	-23.5371	-31.0559	-42.4694	-21.5112	NaN	-4.5	NaN
12	droperidol	1	1	Antipsychotic	DRO_001	2	0	0	0	0	0	0	0	0	0	1	-35.6515	42.7621	23.4185	-56.4134	-59.2903	-94.565	93.5	-54.0693
12	droperidol	1	1	Antipsychotic	DRO_001	2	0	0	0	0	0	0	0	0	0	0	60.4707	-24.792	-29.0559	-20.9962	-29.1454	NaN	-2.5	-90.9439
12	droperidol	1	1	Antipsychotic	DRO_001	2	0	0	0	0	0	0	0	0	0	0	60.4707	-24.6256	13.6107	-44.427	-55.3757	-93.5219	11.5	-83.3649
12	droperidol	1	1	Antipsychotic	DRO_001	2	0	0	1	0	0	0	0	1	0	0	60.4707	-30.4493	-18.7226	-39.3135	-44.6797	-97.1577	-4.5	NaN
12	droperidol	1	1	Antipsychotic	DRO_001	2	0	1	0	0	0	0	0	0	0	0	60.4707	-4.49251	40.8505	-52.9012	-67.4273	NaN	95.5	-77.8181
12	droperidol	1	1	Antipsychotic	DRO_001	3	0	0	0	0	0	0	0	0	0	1	-14.8454	20.4978	15.1111	-76.0184	-81.7416	-96.8981	27.5	-54.3537
12	droperidol	1	1	Antipsychotic	DRO_001	3	0	0	0	0	0	0	0	0	0	0	14.6005	3.89265	2.88809	-68.4187	-69.5619	-96.2019	10.5	-71.9718
12	droperidol	1	1	Antipsychotic	DRO_001	3	0	0	0	0	0	0	0	0	1	1	-22.9263	32.4725	32	-75.9839	-85.2673	NaN	49.5	-37.5552
12	droperidol	1	1	Antipsychotic	DRO_001	3	0	0	0	0	0	0	0	0	0	1	14.6005	0.930503	0	-59.5201	-59.1677	-94.2212	0.5	-74.9786
12	droperidol	1	1	Antipsychotic	DRO_001	3	0	0	0	0	0	0	0	0	1	1	-1.97009	0.51043	0	-62.8941	-59.8536	-93.2641	11.5	-6.48861
12	droperidol	1	1	Antipsychotic	DRO_001	3	0	0	0	0	0	0	0	0	0	1	9.53316	3.65655	0	-54.7741	-57.9165	-98.0761	3.5	-11.8759
12	droperidol	1	1	Antipsychotic	DRO_001	3	0	0	0	0	0	0	0	0	0	1	13.2294	2.95861	5.5336	-55.419	-57.7159	NaN	0.5	-33.7147
12	droperidol	1	1	Antipsychotic	DRO_001	3	0	1	0	0	0	0	0	0	0	1	8.95304	-0.166389	0	-44.9474	-42.9851	NaN	1.5	-90.735
12	droperidol	2	3.16	Antipsychotic	DRO_003	1	0	0	0	0	0	0	0	0	0	0	NaN	-0.63753	99.1632	NaN	-96.7925	156.797	-1	-53.1888
12	droperidol	2	3.16	Antipsychotic	DRO_003	1	0	0	0	0	0	0	0	0	0	0	NaN	96.0574	86.5169	-77.4928	-94.7386	-37.8449	28	26.8815
12	droperidol	2	3.16	Antipsychotic	DRO_003	1	0	0	0	0	0	0	0	0	0	0	NaN	96.8475	94	-85.6652	-94.6923	33.7131	5	-39.2418
12	droperidol	2	3.16	Antipsychotic	DRO_003	1	0	0	0	0	0	0	0	0	0	0	NaN	97.2276	97.7358	-82.2951	-97.1716	-40.7841	18	-42.5447
12	droperidol	2	3.16	Antipsychotic	DRO_003	1	0	0	0	0	0	0	0	0	0	0	NaN	97.2276	98.3333	NaN	-94.7138	-36.9735	2	59.5272
12	droperidol	2	3.16	Antipsychotic	DRO_003	1	0	0	1	1	0	0	0	1	0	1	NaN	86.8641	75.7463	-81.4436	-92.2545	3.36855	66	-81.6599
12	droperidol	2	3.16	Antipsychotic	DRO_003	1	0	0	1	0	1	0	0	0	0	0	NaN	95.8983	99.2509	-82.8509	-95.8151	258.218	5	-26.0911
12	droperidol	2	3.16	Antipsychotic	DRO_003	1	0	0	1	0	1	0	0	0	1	0	NaN	94.4312	97.7011	-83.9843	-94.8048	-3.36855	23	-17.0546
12	droperidol	2	3.16	Antipsychotic	DRO_003	2	0	0	1	0	0	1	0	1	0	0	NaN	68.7188	67.9441	NaN	-89.897	-67.9939	-17.5	-56.4332
12	droperidol	2	3.16	Antipsychotic	DRO_003	2	0	1	1	1	0	0	0	1	0	0	60.4707	45.5378	61.0053	-58.98	-85.2526	-67.8411	148.5	-71.1155
12	droperidol	2	3.16	Antipsychotic	DRO_003	2	0	1	1	1	0	1	0	1	0	0	-100	58.3228	45.2168	-53.5593	-81.1455	-41.6058	19.5	-59.2466
12	droperidol	2	3.16	Antipsychotic	DRO_003	2	0	1	0	0	0	0	0	0	0	0	NaN	68.7188	67.9441	NaN	NaN	-71.9152	-19.5	-63.5709
12	droperidol	2	3.16	Antipsychotic	DRO_003	2	0	1	1	1	0	0	0	1	1	0	NaN	68.7188	67.9441	NaN	-90.3481	-34.7543	-16.5	-42.8003
12	droperidol	2	3.16	Antipsychotic	DRO_003	2	0	1	1	0	0	0	0	1	0	0	-100	65.3796	67.9441	-55.7818	NaN	-70.9905	-10.5	-68.7927
12	droperidol	2	3.16	Antipsychotic	DRO_003	2	0	1	0	0	0	0	0	0	0	1	60.4707	68.7188	58.4203	NaN	-77.8473	-46.5874	-5.5	-66.554
12	droperidol	2	3.16	Antipsychotic	DRO_003	2	0	1	1	0	1	0	0	0	0	0	-99.466	49.2512	64.334	-57.6554	-86.1533	-85.2055	125.5	-28.4979
12	droperidol	2	3.16	Antipsychotic	DRO_003	3	0	0	0	0	0	0	0	0	0	0	-16.4192	30.6028	24.8062	-81.0358	-87.363	-89.6994	116.5	-62.4853
12	droperidol	2	3.16	Antipsychotic	DRO_003	3	0	0	0	0	0	0	0	0	0	0	-9.13951	2.30275	6.22222	-73.3167	-82.9657	-87.5226	13.5	-3.62959
12	droperidol	2	3.16	Antipsychotic	DRO_003	3	0	0	0	0	0	0	0	0	0	1	3.6496	0.829627	0	-51.8354	-53.0135	-83.3005	2.5	-34.6661
12	droperidol	2	3.16	Antipsychotic	DRO_003	3	0	0	1	0	0	0	0	1	0	1	3.61029	17.4461	0.714286	-68.9071	-74.0344	NaN	22.5	-19.1199
12	droperidol	2	3.16	Antipsychotic	DRO_003	3	0	1	0	0	0	0	0	0	0	0	-23.8937	16.0075	7.66667	-77.4017	-80.515	-89.7163	35.5	-42.4526
12	droperidol	2	3.16	Antipsychotic	DRO_003	3	0	1	1	0	0	0	0	1	0	1	5.86654	49.0836	57	-75.9965	-92.5918	NaN	29.5	-44.3918
12	droperidol	2	3.16	Antipsychotic	DRO_003	3	0	1	0	0	0	0	0	0	0	1	-4.15716	31.7266	15.8996	-79.6693	-81.2882	NaN	41.5	-10.671
12	droperidol	2	3.16	Antipsychotic	DRO_003	3	0	0	1	0	0	0	0	1	0	1	4.97238	59.8336	59.6552	-79.2543	-95.5184	-96.9855	38.5	-52.2998
12	droperidol	3	10	Antipsychotic	DRO_010	1	0	0	1	0	1	0	0	0	0	0	NaN	63.0823	79.661	-77.9206	-96.0488	-93.7777	47	56.6758
12	droperidol	3	10	Antipsychotic	DRO_010	1	0	0	1	0	1	1	0	1	1	1	-95.849	68.7946	57	-78.5263	-88.1459	-81.3797	135	69.5053
12	droperidol	3	10	Antipsychotic	DRO_010	1	0	0	1	0	1	0	0	1	0	0	NaN	87.2273	100	-83.0694	NaN	NaN	9	-36.3647
12	droperidol	3	10	Antipsychotic	DRO_010	1	0	0	1	0	0	0	0	1	0	0	NaN	87.6385	94.4444	-82.8152	-97.1166	-92.0512	35	26.3296
12	droperidol	3	10	Antipsychotic	DRO_010	1	0	0	1	0	0	0	0	1	0	0	NaN	87.6385	100	NaN	-94.4836	NaN	1	36.1105
12	droperidol	3	10	Antipsychotic	DRO_010	1	0	0	0	0	0	0	0	0	0	0	NaN	95.7871	96.9697	-80.012	-98.2969	NaN	9	-74.9392
12	droperidol	3	10	Antipsychotic	DRO_010	1	0	0	0	0	0	0	0	0	0	0	NaN	90.1203	100	-81.1066	-97.6352	NaN	27	NaN
12	droperidol	3	10	Antipsychotic	DRO_010	1	0	0	1	0	1	0	0	0	0	0	NaN	85.8436	95.8974	-79.7672	-95.5262	NaN	12	24.8112
12	droperidol	3	10	Antipsychotic	DRO_010	2	0	0	1	1	0	0	0	0	0	0	-69.4742	65.0539	63.4328	-65.8441	-86.8862	NaN	-7.5	-35.1329
12	droperidol	3	10	Antipsychotic	DRO_010	2	0	1	1	1	0	0	0	1	0	0	-100	67.5541	63.066	-68.4888	-89.5394	-91.4398	0.5	-39.23
12	droperidol	3	10	Antipsychotic	DRO_010	2	0	0	1	1	0	0	0	0	0	0	NaN	68.7188	67.9441	NaN	NaN	NaN	-18.5	-22.4328
12	droperidol	3	10	Antipsychotic	DRO_010	2	0	1	1	1	0	0	0	0	0	0	NaN	68.7188	67.9441	NaN	-96.1598	NaN	-20.5	-61.9664
12	droperidol	3	10	Antipsychotic	DRO_010	2	0	0	1	1	0	0	0	0	0	0	NaN	68.7188	67.9441	NaN	NaN	-76.1604	NaN	-55.8716
12	droperidol	3	10	Antipsychotic	DRO_010	2	0	1	1	0	0	1	0	0	0	0	NaN	68.7188	67.9441	NaN	NaN	NaN	-21.5	-24.2429
12	droperidol	3	10	Antipsychotic	DRO_010	2	0	1	1	0	0	1	0	0	0	0	NaN	68.7188	67.9441	NaN	NaN	NaN	NaN	-31.7054
12	droperidol	3	10	Antipsychotic	DRO_010	2	0	0	1	1	0	0	0	0	0	0	NaN	68.7188	67.9441	NaN	NaN	-68.947	-21.5	-81.0918
12	droperidol	3	10	Antipsychotic	DRO_010	3	0	0	1	1	0	0	0	0	0	1	13.1489	68.2196	67.6667	-80.7618	-93.3224	-93.2658	119.5	NaN
12	droperidol	3	10	Antipsychotic	DRO_010	3	0	0	0	0	0	0	0	0	0	0	-9.92398	NaN	0	-74.7221	-78.0506	NaN	8.5	-5.24459
12	droperidol	3	10	Antipsychotic	DRO_010	3	0	0	0	0	0	0	0	0	0	1	-31.9273	72.7121	7.33333	-83.1911	-84.4346	-90.1779	64.5	59.4597
12	droperidol	3	10	Antipsychotic	DRO_010	3	0	0	0	0	0	0	0	0	0	0	-54.0834	79.5341	86.6667	-78.8849	-94.9621	NaN	65.5	-5.48508
12	droperidol	3	10	Antipsychotic	DRO_010	3	0	0	0	0	0	0	0	0	0	0	NaN	24.1265	16.3333	-83.8225	-87.2831	-79.7609	109.5	50.5733
12	droperidol	3	10	Antipsychotic	DRO_010	3	0	0	1	0	1	0	0	0	0	1	NaN	82.0135	67.6667	-78.4261	-92.7807	NaN	67.5	-29.4086
12	droperidol	3	10	Antipsychotic	DRO_010	3	0	1	0	0	0	0	0	0	0	0	-20.3396	55.5932	83.5294	-81.7462	-94.2066	-61.6055	87.5	-60.4656
12	droperidol	3	10	Antipsychotic	DRO_010	3	0	0	1	0	0	0	0	1	0	1	-11.1179	67.4012	63.6667	-81.1529	-90.3942	-81.1406	108.5	-7.94545
12	droperidol	4	31.6	Antipsychotic	DRO_030	1	0	1	1	1	0	0	0	0	0	0	NaN	85.8436	96.0784	NaN	-95.134	16.014	1	-74.9148
12	droperidol	4	31.6	Antipsychotic	DRO_030	1	0	0	1	1	0	0	0	0	0	1	NaN	96.4043	70.5882	-84.3084	-90.9755	-3.02265	12	-38.4703
12	droperidol	4	31.6	Antipsychotic	DRO_030	1	0	1	1	1	0	0	0	0	0	0	NaN	99.1769	100	NaN	-95.5419	-16.4161	11	-28.0628
12	droperidol	4	31.6	Antipsychotic	DRO_030	1	0	1	1	1	0	0	0	0	0	0	NaN	95.1769	84.0336	-84.0912	-93.8229	-10.0246	23	-44.4275
12	droperidol	4	31.6	Antipsychotic	DRO_030	1	0	1	1	1	0	0	0	0	0	1	NaN	88.8595	67.3913	-81.9055	-91.0563	16.1857	23	107.581
12	droperidol	4	31.6	Antipsychotic	DRO_030	1	0	1	1	1	0	0	0	0	0	0	NaN	96.5703	93.0147	-82.6661	-98.3077	2.86193	31	28.8118
12	droperidol	4	31.6	Antipsychotic	DRO_030	1	0	1	1	1	0	0	0	0	0	0	NaN	96.5703	100	NaN	-96.6992	-2.86193	-1	-50.2073
12	droperidol	4	31.6	Antipsychotic	DRO_030	1	0	1	1	1	0	0	0	0	0	0	NaN	99.1769	100	NaN	NaN	14.2431	0	135.509
12	droperidol	4	31.6	Antipsychotic	DRO_030	2	0	1	1	1	0	0	0	0	0	0	NaN	68.7188	67.9441	NaN	NaN	-74.3793	-22.5	-65.0249
12	droperidol	4	31.6	Antipsychotic	DRO_030	2	0	0	1	1	0	0	0	0	0	0	-100	65.1474	65.8751	-51.2633	-89.1026	-75.6483	-14.5	-62.4979
12	droperidol	4	31.6	Antipsychotic	DRO_030	2	0	0	1	1	0	0	0	0	0	0	NaN	68.7188	67.9441	NaN	NaN	-80.5799	-22.5	-62.5372
12	droperidol	4	31.6	Antipsychotic	DRO_030	2	0	1	1	1	1	0	0	0	0	0	NaN	68.7188	67.9441	NaN	NaN	-58.9841	NaN	-30.3023
12	droperidol	4	31.6	Antipsychotic	DRO_030	2	0	0	1	1	0	0	0	0	0	1	60.4707	55.1894	NaN	-58.8104	-62.523	-61.7563	31.5	-57.3471
12	droperidol	4	31.6	Antipsychotic	DRO_030	2	0	1	1	1	0	0	0	0	0	0	NaN	68.7188	67.9441	NaN	NaN	-57.7572	-18.5	29.0453
12	droperidol	4	31.6	Antipsychotic	DRO_030	2	0	1	1	1	0	0	0	0	0	0	NaN	68.7188	67.9441	NaN	NaN	-66.0559	-22.5	-20.7234
12	droperidol	4	31.6	Antipsychotic	DRO_030	2	0	0	1	1	0	0	0	0	0	1	47.371	60.5555	50.4183	-44.9545	-85.221	-52.8638	-16.5	-61.8684
12	droperidol	4	31.6	Antipsychotic	DRO_030	3	0	0	0	0	0	0	0	0	0	0	NaN	92.1675	85.3175	-83.9058	-93.9706	-86.4206	73.5	-61.6636
12	droperidol	4	31.6	Antipsychotic	DRO_030	3	0	0	1	1	0	1	0	0	0	0	-100	NaN	86.8085	-77.0275	-94.6959	-74.9838	NaN	-5.6958
12	droperidol	4	31.6	Antipsychotic	DRO_030	3	0	0	1	0	1	0	0	1	0	0	NaN	78.0842	85.3933	-80.3681	-98.404	NaN	33.5	-60.5703
12	droperidol	4	31.6	Antipsychotic	DRO_030	3	0	0	1	0	1	0	0	1	0	0	NaN	99.2201	90.9465	-87.0848	-96.7952	-71.8554	12.5	-16.2653
12	droperidol	4	31.6	Antipsychotic	DRO_030	3	0	0	1	0	1	0	0	1	0	0	NaN	86.6889	87.6667	-83.2333	-94.5803	-79.7284	51.5	-30.9702
12	droperidol	4	31.6	Antipsychotic	DRO_030	3	0	0	1	0	1	0	0	1	0	0	NaN	95.8403	98.3333	-80.3827	-95.9926	-87.8726	12.5	-5.69895
12	droperidol	4	31.6	Antipsychotic	DRO_030	3	0	0	1	0	1	0	0	1	0	0	NaN	87.5072	98.2906	-83.3718	-96.4775	-73.1727	16.5	12.1306
12	droperidol	4	31.6	Antipsychotic	DRO_030	3	0	0	1	0	1	0	0	1	0	0	NaN	83.9421	95	-81.0466	-94.1739	-81.2986	76.5	-37.0125
12	droperidol	5	100	Antipsychotic	DRO_100	1	0	0	1	1	0	0	0	0	0	0	NaN	95.0172	94.6768	-78.9187	-95.9098	-90.6145	31	-92.6057
12	droperidol	5	100	Antipsychotic	DRO_100	1	0	0	1	1	0	0	0	0	0	0	NaN	95.2322	98.2759	-83.2427	-97.4682	-79.7154	9	NaN
12	droperidol	5	100	Antipsychotic	DRO_100	1	1	NaN	NaN	NaN	NaN	NaN	NaN	NaN	NaN	NaN	NaN	NaN	NaN	NaN	NaN	-87.281	NaN	NaN
12	droperidol	5	100	Antipsychotic	DRO_100	1	0	1	1	1	0	0	0	0	0	1	NaN	90.8744	70.8955	-72.3896	-89.0381	-93.246	58	NaN
12	droperidol	5	100	Antipsychotic	DRO_100	1	0	0	1	1	0	0	0	0	0	0	NaN	92.2672	96.3855	-79.4354	-96.8855	-87.7127	31	-28.0873
12	droperidol	5	100	Antipsychotic	DRO_100	1	0	1	1	1	0	0	0	0	0	0	NaN	90.1919	100	-82.3256	-97.4098	-90.2847	50	-57.9601
12	droperidol	5	100	Antipsychotic	DRO_100	1	0	0	1	1	0	0	0	0	0	0	NaN	68.4077	100	-80.6725	NaN	-92.5029	30	-39.6289
12	droperidol	5	100	Antipsychotic	DRO_100	1	0	1	1	1	0	0	0	0	0	0	NaN	74.8227	100	-76.7059	NaN	-89.7969	73	119.813
12	droperidol	5	100	Antipsychotic	DRO_100	2	0	1	1	1	0	0	0	0	0	0	60.4707	63.445	66.2199	-50.203	-94.1776	-95.6767	21.5	-85.0263
12	droperidol	5	100	Antipsychotic	DRO_100	2	0	1	1	1	0	0	0	0	0	0	NaN	68.7188	67.9441	NaN	-87.4402	-93.3624	-21.5	-28.2328
12	droperidol	5	100	Antipsychotic	DRO_100	2	0	0	1	1	0	0	0	0	0	0	NaN	68.7188	67.9441	NaN	-93.5249	-94.1364	-17.5	-88.734
12	droperidol	5	100	Antipsychotic	DRO_100	2	0	1	1	1	0	0	0	0	0	0	NaN	68.7188	67.9441	NaN	NaN	-94.0841	-20.5	-73.683
12	droperidol	5	100	Antipsychotic	DRO_100	2	0	0	1	1	0	0	0	0	0	1	5.85435	52.403	29.7959	-52.9135	-70.5403	-94.8823	68.5	30.4344
12	droperidol	5	100	Antipsychotic	DRO_100	2	0	1	1	1	0	0	0	0	0	0	NaN	68.7188	67.9441	NaN	NaN	-95.666	-22.5	-80.8339
12	droperidol	5	100	Antipsychotic	DRO_100	2	0	1	1	1	0	0	0	0	0	0	-79.9412	59.0597	64.3726	-58.8506	-86.8507	-98.6591	34.5	-72.12
12	droperidol	5	100	Antipsychotic	DRO_100	2	0	1	1	1	0	0	0	0	0	1	-99.5322	59.0978	42.2774	-45.6356	-67.4293	-97.4228	61.5	-25.1885
12	droperidol	5	100	Antipsychotic	DRO_100	3	0	0	1	1	0	0	0	0	0	0	NaN	74.7489	100	-82.3766	-96.9183	NaN	72.5	9.92477
12	droperidol	5	100	Antipsychotic	DRO_100	3	0	0	1	1	0	0	0	0	0	0	NaN	93.8336	100	-85.4972	-97.5641	-98.2069	11.5	37.3899
12	droperidol	5	100	Antipsychotic	DRO_100	3	0	1	1	1	0	0	0	0	0	0	NaN	72.8751	91.4894	-81.7943	-95.059	-96.714	118.5	NaN
12	droperidol	5	100	Antipsychotic	DRO_100	3	0	0	1	1	0	0	0	0	0	0	NaN	96.4075	97.2973	-79.7848	NaN	-96.7699	1.5	3.83235
12	droperidol	5	100	Antipsychotic	DRO_100	3	0	0	1	1	0	0	0	0	0	0	NaN	99.8336	84.3972	NaN	-91.3873	-97.6608	23.5	21.4561
12	droperidol	5	100	Antipsychotic	DRO_100	3	0	1	1	1	0	0	0	0	0	0	NaN	94.5145	94.8571	-85.2091	-91.0932	-98.6642	10.5	53.5538
12	droperidol	5	100	Antipsychotic	DRO_100	3	0	0	1	1	1	0	0	0	0	0	NaN	87.9943	93.1193	-81.4703	-96.9849	-96.0963	41.5	-16.6968
12	droperidol	5	100	Antipsychotic	DRO_100	3	0	0	1	1	0	0	0	0	0	0	NaN	87.9943	100	NaN	NaN	NaN	2.5	94.3936
13	prochloroperazine	0	0	NegControl	DMS_0005	1	0	1	0	0	0	0	0	0	1	1	-3.84426	-1.9447	-2.12657	43.8686	30.0589	28.0165	-13.5	2.68085
13	prochloroperazine	0	0	NegControl	DMS_0005	1	0	1	0	0	0	0	0	0	1	0	0.0391112	-2.78503	-0.424446	45.5043	13.6845	22.519	-4.5	-2.68085
13	prochloroperazine	0	0	NegControl	DMS_0005	1	0	0	0	0	0	0	0	0	1	1	-11.0026	1.9447	-2.12657	30.0869	32.2581	35.1508	-9.5	63.0361
13	prochloroperazine	0	0	NegControl	DMS_0005	1	1	1	1	0	0	0	0	1	0	NaN	33.5675	-2.78503	47.8734	-66.5189	-86.6579	-84.8133	5.5	-28.6405
13	prochloroperazine	0	0	NegControl	DMS_0005	1	0	1	0	0	0	0	0	0	1	0	8.61401	-2.78503	-2.12657	75.1953	72.5203	28.0634	-13.5	70.5822
13	prochloroperazine	0	0	NegControl	DMS_0005	1	0	1	0	0	0	0	0	0	1	1	-0.0391112	14.9756	5.6783	-30.0869	-13.6845	-24.2921	11.5	-68.1701
13	prochloroperazine	0	0	NegControl	DMS_0005	1	0	1	0	0	0	0	0	0	1	1	-27.6831	16.0829	0.424446	-34.0034	-19.3745	-22.519	10.5	59.7568
13	prochloroperazine	0	0	NegControl	DMS_0005	1	0	1	0	0	0	0	0	0	1	1	14.6887	66.0322	0.974201	-68.2887	-29.5011	-30.6866	4.5	-23.551
13	prochloroperazine	0	0	NegControl	DMS_0005	2	0	0	0	0	0	0	0	0	1	1	13.0111	-1.29976	-8.54077	2.60334	57.7883	50.7206	-3.5	146.043
13	prochloroperazine	0	0	NegControl	DMS_0005	2	0	0	0	0	0	0	0	0	0	1	-21.0676	0.0215912	2.13911	-37.3236	-20.4418	51.2875	17.5	-53.7536
13	prochloroperazine	0	0	NegControl	DMS_0005	2	0	0	0	0	0	0	0	0	1	1	16.1935	-1.86901	-8.55055	0.152896	79.6647	-13.4087	-2.5	48.542
13	prochloroperazine	0	0	NegControl	DMS_0005	2	0	0	0	0	0	0	0	0	1	1	-7.12739	-3.09849	0.22871	-3.29029	20.4418	-33.4546	-1.5	20.2581
13	prochloroperazine	0	0	NegControl	DMS_0005	2	0	0	0	0	0	0	0	0	1	1	-16.082	7.58417	-0.22871	-0.152896	-34.1949	-74.837	-0.5	-20.2581
13	prochloroperazine	0	0	NegControl	DMS_0005	2	0	0	0	0	0	0	0	0	1	1	7.12739	-0.0215913	-8.52773	28.873	112.638	44.5376	0.5	250.869
13	prochloroperazine	0	0	NegControl	DMS_0005	2	0	0	0	0	0	0	0	0	0	1	-8.56528	38.2461	19.7713	-44.5751	-37.8037	53.0463	22.5	-65.1459
13	prochloroperazine	0	0	NegControl	DMS_0005	2	0	1	0	0	0	0	0	0	0	1	8.69157	10.7747	1.84536	19.5976	-44.9474	-39.1584	21.5	-61.5641
13	prochloroperazine	0	0	NegControl	DMS_0005	3	0	0	1	0	0	0	0	1	1	1	-27.6596	-0.582363	12.4371	-4.69731	3.01293	-25.3133	14	-49.7341
13	prochloroperazine	0	0	NegControl	DMS_0005	3	0	1	0	0	0	0	0	0	1	1	79.0274	0.582363	0.5	-3.90792	-3.01293	4.36267	-5	-9.06204
13	prochloroperazine	0	0	NegControl	DMS_0005	3	0	0	0	0	0	0	0	0	1	1	27.6596	-29.2013	-6.83333	42.8755	387.101	-75.6914	-7	NaN
13	prochloroperazine	0	0	NegControl	DMS_0005	3	0	0	0	0	0	0	0	0	1	1	-47.7204	3.41098	2.83333	-4.69206	-12.8336	-85.9783	-4	14.5261
13	prochloroperazine	0	0	NegControl	DMS_0005	3	0	1	0	0	0	0	0	0	1	1	-100	11.0649	9.73404	37.8752	-16.8594	-71.7539	4	0
13	prochloroperazine	0	0	NegControl	DMS_0005	3	0	1	0	0	0	0	0	0	0	1	-100	32.8619	-0.5	NaN	-45.0909	-12.44	-24	-84.3047
13	prochloroperazine	0	0	NegControl	DMS_0005	3	0	0	0	0	0	0	0	0	1	1	36.1702	-22.0466	-22.5	0	253.257	26.1262	15	87.022
13	prochloroperazine	0	0	NegControl	DMS_0005	3	0	0	1	0	0	0	0	1	1	1	64.7068	-10.4897	-6.52829	36.1465	91.7761	-83.1369	13	82.2017
13	prochloroperazine	1	1	Antipsychotic	PRO_001	1	0	1	0	0	0	0	0	0	1	1	8.38049	-2.78503	-2.12657	25.0337	65.0322	-93.109	86.5	130.716
13	prochloroperazine	1	1	Antipsychotic	PRO_001	1	0	0	0	0	0	0	0	0	1	1	22.2463	-2.59048	-2.12657	NaN	112.347	NaN	-7.5	3.32857
13	prochloroperazine	1	1	Antipsychotic	PRO_001	1	0	0	0	0	0	0	0	0	1	1	-13.1338	34.1134	5.37343	-31.0013	-47.8949	-98.0756	8.5	-29.9644
13	prochloroperazine	1	1	Antipsychotic	PRO_001	1	0	0	1	0	0	0	0	1	0	0	32.9654	-2.78503	11.2593	26.5199	7.72211	-58.8312	10.5	70.1321
13	prochloroperazine	1	1	Antipsychotic	PRO_001	1	0	1	0	0	0	0	0	0	1	0	11.391	31.7409	63.0347	-33.3979	-92.6982	-84.1536	-1.5	25.4875
13	prochloroperazine	1	1	Antipsychotic	PRO_001	1	0	0	0	0	0	0	0	0	1	1	6.87494	4.01282	-0.611423	12.4571	-22.6219	-51.0694	-0.5	-10.1662
13	prochloroperazine	1	1	Antipsychotic	PRO_001	1	0	0	0	0	0	0	0	0	1	1	3.74681	7.42691	-2.12657	-22.209	95.1317	-92.3995	-4.5	41.7499
13	prochloroperazine	1	1	Antipsychotic	PRO_001	1	0	1	0	0	0	0	0	0	0	1	2.94291	64.5585	22.6936	-53.6964	-66.1755	-87.599	3.5	-65.9168
13	prochloroperazine	1	1	Antipsychotic	PRO_001	2	0	0	0	0	0	0	0	0	1	0	11.9342	12.8358	13.0471	-57.1979	-38.2785	NaN	14.5	-24.0282
13	prochloroperazine	1	1	Antipsychotic	PRO_001	2	0	1	0	0	0	0	0	0	0	1	-43.4109	24.6885	11.9527	-70.3686	-60.7673	-90.4322	25.5	6.80115
13	prochloroperazine	1	1	Antipsychotic	PRO_001	2	0	0	0	0	0	0	0	0	0	1	-6.13521	59.2139	14.6121	-67.3847	-73.054	-75.463	18.5	-34.8564
13	prochloroperazine	1	1	Antipsychotic	PRO_001	2	0	0	0	0	0	0	0	0	0	1	3.07069	5.22098	-5.89538	-35.2728	-12.2439	-97.9571	32.5	-79.7019
13	prochloroperazine	1	1	Antipsychotic	PRO_001	2	0	0	1	0	0	0	0	1	1	1	-28.6302	61.4606	41.438	-72.2969	-82.0374	NaN	41.5	-56.3207
13	prochloroperazine	1	1	Antipsychotic	PRO_001	2	0	0	0	0	0	0	0	0	0	1	-17.4064	51.81	27.438	-72.4393	-77.7681	-94.217	57.5	-57.3222
13	prochloroperazine	1	1	Antipsychotic	PRO_001	2	0	0	0	0	0	0	0	0	0	1	10.439	45.6536	39.1046	-63.2016	-83.2907	-91.3975	7.5	-1.24045
13	prochloroperazine	1	1	Antipsychotic	PRO_001	2	0	0	1	0	0	0	0	1	0	1	28.5171	37.4211	22.544	-65.6699	-65.4735	-83.5573	24.5	-73.1356
13	prochloroperazine	1	1	Antipsychotic	PRO_001	3	0	1	1	0	0	0	0	1	0	1	82.6748	32.8619	15.8333	NaN	-26.3678	NaN	-15	-76.1793
13	prochloroperazine	1	1	Antipsychotic	PRO_001	3	0	0	0	0	0	0	0	0	1	1	-15.0254	-27.5875	-7.89906	-11.0978	42.3236	-95.4326	74	28.5935
13	prochloroperazine	1	1	Antipsychotic	PRO_001	3	0	0	0	0	0	0	0	0	1	1	51.9966	3.66342	-40.2141	24.0978	562.352	NaN	-6	-11.1629
13	prochloroperazine	1	1	Antipsychotic	PRO_001	3	0	1	0	0	0	0	0	0	1	1	38.6682	-22.2508	-4.88095	2.95227	130.309	-94.0938	13	-2.93204
13	prochloroperazine	1	1	Antipsychotic	PRO_001	3	0	0	0	0	0	0	0	0	1	1	32.2188	-49.3344	-38.9943	90.1657	292.969	NaN	7	NaN
13	prochloroperazine	1	1	Antipsychotic	PRO_001	3	0	1	0	0	0	0	0	0	0	1	19.7391	-42.5798	-31.3175	24.1556	258.437	-90.7718	17	-43.8012
13	prochloroperazine	1	1	Antipsychotic	PRO_001	3	0	0	0	0	0	0	0	0	0	1	NaN	-28.5579	-35.716	3.29604	495.137	NaN	7	30.1327
13	prochloroperazine	1	1	Antipsychotic	PRO_001	3	1	NaN	NaN	NaN	NaN	NaN	NaN	NaN	NaN	NaN	NaN	NaN	NaN	NaN	NaN	NaN	NaN	NaN
13	prochloroperazine	2	3.16	Antipsychotic	PRO_003	1	0	1	1	1	0	0	0	0	1	1	2.05927	33.8521	8.20676	-25.1812	-52.9912	0.299203	21.5	37.2495
13	prochloroperazine	2	3.16	Antipsychotic	PRO_003	1	0	0	0	0	0	0	0	0	0	1	6.21851	6.48916	-2.12657	-5.68961	21.8324	-40.9812	-11.5	-49.5429
13	prochloroperazine	2	3.16	Antipsychotic	PRO_003	1	0	0	0	0	0	0	0	0	1	1	NaN	73.5483	56.2068	-53.2344	-88.5303	-13.5685	-1.5	78.9434
13	prochloroperazine	2	3.16	Antipsychotic	PRO_003	1	1	1	1	0	0	0	0	1	0	NaN	33.5675	60.935	57.7985	-77.8772	-95.6516	34.5776	31.5	-2.83728
13	prochloroperazine	2	3.16	Antipsychotic	PRO_003	1	0	1	0	0	0	0	0	0	0	1	27.8686	72.5893	45.5401	-72.1516	-91.3247	16.7868	2.5	18.2406
13	prochloroperazine	2	3.16	Antipsychotic	PRO_003	1	0	0	0	0	0	0	0	0	1	1	-8.91843	35.0807	19.9375	-57.3096	-60.5405	14.133	11.5	-48.7573
13	prochloroperazine	2	3.16	Antipsychotic	PRO_003	1	0	1	0	0	0	0	0	0	1	1	6.72024	16.6342	-1.76943	-29.0003	-2.38455	-67.6098	-4.5	27.7389
13	prochloroperazine	2	3.16	Antipsychotic	PRO_003	1	0	0	1	0	0	0	0	1	1	0	4.53883	44.8023	51.8734	-75.6349	-91.4506	-0.299203	26.5	47.5925
13	prochloroperazine	2	3.16	Antipsychotic	PRO_003	2	0	0	0	0	0	0	0	0	0	0	23.17	-0.797486	-5.12179	-31.8565	-46.7675	-74.7304	0.5	-48.2566
13	prochloroperazine	2	3.16	Antipsychotic	PRO_003	2	0	0	0	0	0	0	0	0	0	1	21.3201	13.7068	-4.56204	-64.9128	-50.197	-77.1062	23.5	-69.8893
13	prochloroperazine	2	3.16	Antipsychotic	PRO_003	2	0	0	0	0	0	0	0	0	0	1	28.5171	-5.59433	-8.89538	-55.3111	-29.0786	-60.0703	-2.5	-52.808
13	prochloroperazine	2	3.16	Antipsychotic	PRO_003	2	0	0	0	0	0	0	0	0	0	1	19.7193	54.9714	24.8977	-78.1686	-63.9057	-25.5092	84.5	NaN
13	prochloroperazine	2	3.16	Antipsychotic	PRO_003	2	0	1	0	0	0	0	0	0	0	0	-20.4035	76.3759	77.2469	-72.1201	-90.585	-78.8462	42.5	-57.6431
13	prochloroperazine	2	3.16	Antipsychotic	PRO_003	2	0	0	1	0	0	0	0	1	0	1	22.8623	-5.76072	-6.56204	-29.6576	0.189677	-71.1016	-0.5	-28.0324
13	prochloroperazine	2	3.16	Antipsychotic	PRO_003	2	0	0	0	0	0	0	0	0	0	1	-2.57298	58.9647	29.4849	-74.0897	-69.5575	-61.681	40.5	NaN
13	prochloroperazine	2	3.16	Antipsychotic	PRO_003	2	0	0	1	0	0	0	0	1	1	0	9.41086	-1.93377	-7.22871	-37.3989	-23.0002	-74.9178	4.5	-38.9928
13	prochloroperazine	2	3.16	Antipsychotic	PRO_003	3	0	1	0	0	0	0	0	0	0	1	-40.1216	-7.23794	-22.2917	-22.9234	139.081	-56.2995	18	-78.2142
13	prochloroperazine	2	3.16	Antipsychotic	PRO_003	3	0	1	1	0	0	0	0	1	0	1	82.6748	6.07321	-10.0117	-36.6659	-25.2951	-73.2423	58	-51.2795
13	prochloroperazine	2	3.16	Antipsychotic	PRO_003	3	0	1	0	0	0	0	0	0	0	0	47.0935	-25.9734	-4.16667	8.0911	120.76	-54.8526	11	NaN
13	prochloroperazine	2	3.16	Antipsychotic	PRO_003	3	0	1	1	0	0	0	0	1	1	1	18.2371	-32.5291	-20.9028	-11.6316	153.776	-81.0493	28	-44.173
13	prochloroperazine	2	3.16	Antipsychotic	PRO_003	3	0	1	0	0	0	0	0	0	0	0	NaN	32.8619	55.8333	NaN	-76.1016	-90.6412	-24	NaN
13	prochloroperazine	2	3.16	Antipsychotic	PRO_003	3	0	0	0	0	0	0	0	0	1	1	37.9521	-3.86127	-17.9255	-24.2228	68.1427	-36.4394	43	-19.4908
13	prochloroperazine	2	3.16	Antipsychotic	PRO_003	3	0	1	0	0	0	0	0	0	0	1	-2.12766	-10.2329	-6.2234	-9.84736	199.193	-84.7892	22	-80.0007
13	prochloroperazine	2	3.16	Antipsychotic	PRO_003	3	0	1	0	0	0	0	0	0	0	1	82.6748	32.5206	-9.39964	-42.4734	71.2192	-51.0683	-12	-58.0964
13	prochloroperazine	3	10	Antipsychotic	PRO_010	1	1	1	1	0	0	0	0	1	0	NaN	NaN	74.0721	79.4021	-75.3426	-94.3804	-94.2308	23.5	-58.7015
13	prochloroperazine	3	10	Antipsychotic	PRO_010	1	0	1	1	0	0	0	0	1	1	1	-7.37148	7.07412	-2.12657	-43.3006	NaN	-95.326	-10.5	25.9811
13	prochloroperazine	3	10	Antipsychotic	PRO_010	1	1	1	0	0	0	0	0	0	0	NaN	NaN	7.07412	97.8734	NaN	-96.4776	-94.5886	-9.5	14.8057
13	prochloroperazine	3	10	Antipsychotic	PRO_010	1	0	0	0	0	0	0	0	0	0	1	17.2723	69.2616	32.2068	-64.336	-78.6045	-91.4786	12.5	-43.4655
13	prochloroperazine	3	10	Antipsychotic	PRO_010	1	1	1	1	0	0	0	0	1	1	NaN	33.5675	43.7633	50.0163	-74.6794	-92.284	-94.7585	18.5	-42.1213
13	prochloroperazine	3	10	Antipsychotic	PRO_010	1	0	0	0	0	0	0	0	0	0	1	26.5038	95.7175	27.2852	-83.9042	-85.715	-87.5966	-4.5	154.957
13	prochloroperazine	3	10	Antipsychotic	PRO_010	1	1	1	1	0	0	0	0	1	0	NaN	NaN	69.0433	77.3061	-81.2241	-92.1904	-83.7736	28.5	-49.9762
13	prochloroperazine	3	10	Antipsychotic	PRO_010	1	1	0	1	0	0	0	0	1	0	NaN	NaN	79.7441	63.2068	-76.0331	-94.3558	-85.7496	15.5	45.0321
13	prochloroperazine	3	10	Antipsychotic	PRO_010	2	0	0	0	0	0	0	0	0	0	0	NaN	72.9059	83.8582	-71.0903	-96.6226	NaN	62.5	-55.8919
13	prochloroperazine	3	10	Antipsychotic	PRO_010	2	0	0	1	0	0	0	0	1	0	0	NaN	92.6264	87.5332	-81.2694	-89.4196	NaN	12.5	-76.7192
13	prochloroperazine	3	10	Antipsychotic	PRO_010	2	0	1	1	0	1	0	0	0	0	0	NaN	92.6264	90.1046	NaN	-90.7334	NaN	-5.5	-69.3484
13	prochloroperazine	3	10	Antipsychotic	PRO_010	2	0	0	1	0	1	0	0	0	0	1	NaN	85.6371	66.6291	-76.3206	-79.4815	NaN	46.5	-85.6303
13	prochloroperazine	3	10	Antipsychotic	PRO_010	2	0	0	0	0	0	0	0	0	0	0	NaN	89.5804	85.1046	-75.0836	-93.6249	NaN	31.5	-85.5688
13	prochloroperazine	3	10	Antipsychotic	PRO_010	2	0	0	1	0	0	0	0	1	0	0	-15.728	31.8507	36.7713	-73.6407	-72.9666	-96.3421	97.5	-84.2004
13	prochloroperazine	3	10	Antipsychotic	PRO_010	2	0	0	0	0	0	0	0	0	0	0	-6.74992	25.2532	23.4466	-71.1387	-73.0404	NaN	92.5	-33.8167
13	prochloroperazine	3	10	Antipsychotic	PRO_010	2	1	0	1	0	0	0	0	1	0	NaN	-4.73683	76.1373	36.438	-76.0022	-78.2082	-96.6042	73.5	-7.0858
13	prochloroperazine	3	10	Antipsychotic	PRO_010	3	0	1	0	0	0	0	0	0	0	0	NaN	32.8619	55.8333	NaN	NaN	-93.9317	NaN	-75.1456
13	prochloroperazine	3	10	Antipsychotic	PRO_010	3	0	1	0	0	0	0	0	0	0	1	82.6748	32.8619	-4.83333	NaN	-19.5145	-98.4086	-20	-58.8051
13	prochloroperazine	3	10	Antipsychotic	PRO_010	3	0	1	0	0	0	0	0	0	0	0	NaN	32.8619	55.8333	NaN	-81.3921	-94.9289	-24	-76.9865
13	prochloroperazine	3	10	Antipsychotic	PRO_010	3	0	1	0	0	0	0	0	0	0	1	-59.8784	-38.8519	-39.1667	-8.26868	139.931	-96.9682	-8	2.37884
13	prochloroperazine	3	10	Antipsychotic	PRO_010	3	0	0	1	1	1	0	0	0	1	0	82.6748	32.8619	47.0684	NaN	-73.312	NaN	-13	-76.4214
13	prochloroperazine	3	10	Antipsychotic	PRO_010	3	0	0	0	0	0	0	0	0	0	0	82.6748	-28.0077	-14.1667	48.5476	116.717	-94.5186	-4	-55.1895
13	prochloroperazine	3	10	Antipsychotic	PRO_010	3	0	1	0	0	0	0	0	0	0	0	NaN	32.8619	55.8333	NaN	-77.9929	-94.0914	-27	-13.2143
13	prochloroperazine	3	10	Antipsychotic	PRO_010	3	0	1	1	0	0	0	0	1	0	1	82.6748	32.8619	26.7676	NaN	-81.3412	NaN	-26	-63.1872
13	prochloroperazine	4	31.6	Antipsychotic	PRO_030	1	1	1	0	0	0	0	0	0	0	NaN	NaN	97.215	97.8734	NaN	NaN	8.9914	NaN	81.9098
13	prochloroperazine	4	31.6	Antipsychotic	PRO_030	1	0	1	1	0	0	0	0	1	1	0	28.2825	60.9421	61.8734	-64.5808	-90.0611	-6.7981	63.5	14.41
13	prochloroperazine	4	31.6	Antipsychotic	PRO_030	1	0	0	1	0	0	0	0	1	0	1	24.044	42.498	54.5258	-72.0512	-84.034	-38.3594	30.5	6.59977
13	prochloroperazine	4	31.6	Antipsychotic	PRO_030	1	0	0	0	0	0	0	0	0	1	0	NaN	42.498	96.3919	NaN	-96.6175	0.397712	-10.5	-37.7584
13	prochloroperazine	4	31.6	Antipsychotic	PRO_030	1	1	NaN	NaN	NaN	NaN	NaN	NaN	NaN	NaN	NaN	NaN	NaN	NaN	NaN	NaN	-0.397712	NaN	NaN
13	prochloroperazine	4	31.6	Antipsychotic	PRO_030	1	1	1	1	0	0	0	0	1	0	NaN	NaN	97.0486	89.9312	-85.1658	-98.2011	-15.41	-4.5	NaN
13	prochloroperazine	4	31.6	Antipsychotic	PRO_030	1	1	1	1	0	0	0	0	1	0	NaN	NaN	86.7802	75.3071	-77.4189	-93.0409	60.5482	7.5	234.797
13	prochloroperazine	4	31.6	Antipsychotic	PRO_030	1	1	1	1	0	0	0	0	1	0	NaN	33.5675	49.6276	56.5401	-70.3908	-89.7918	11.8084	26.5	-64.0419
13	prochloroperazine	4	31.6	Antipsychotic	PRO_030	2	0	0	1	0	0	0	0	1	0	0	NaN	92.7418	91.1046	NaN	NaN	-6.74452	2.5	NaN
13	prochloroperazine	4	31.6	Antipsychotic	PRO_030	2	0	0	1	1	0	0	0	0	0	0	NaN	92.7418	91.1046	NaN	NaN	10.8505	-9.5	-47.9238
13	prochloroperazine	4	31.6	Antipsychotic	PRO_030	2	0	0	1	1	0	0	0	0	0	0	NaN	92.7418	91.1046	NaN	-96.6508	155.735	-4.5	-44.8373
13	prochloroperazine	4	31.6	Antipsychotic	PRO_030	2	0	0	1	0	1	0	0	0	0	0	NaN	92.7418	91.1046	NaN	NaN	6.91501	-4.5	-62.2039
13	prochloroperazine	4	31.6	Antipsychotic	PRO_030	2	0	0	1	0	0	1	0	1	0	0	NaN	92.7418	91.1046	NaN	NaN	111.222	-9.5	-28.3156
13	prochloroperazine	4	31.6	Antipsychotic	PRO_030	2	0	0	1	0	0	0	0	1	0	0	NaN	90.4893	88.779	-74.682	-95.3418	50.8106	7.5	-29.7646
13	prochloroperazine	4	31.6	Antipsychotic	PRO_030	2	0	0	1	1	0	0	0	0	0	0	NaN	90.4893	91.1046	NaN	NaN	176.902	-1.5	-27.9837
13	prochloroperazine	4	31.6	Antipsychotic	PRO_030	2	0	0	1	0	1	0	0	0	0	0	NaN	85.0481	89.4472	-66.334	-95.872	NaN	34.5	-40.4036
13	prochloroperazine	4	31.6	Antipsychotic	PRO_030	3	0	0	1	1	1	0	0	0	0	0	NaN	32.8619	55.8333	NaN	-58.8845	-12.4082	-24	-77.7475
13	prochloroperazine	4	31.6	Antipsychotic	PRO_030	3	0	1	0	0	0	0	0	0	0	0	82.6748	32.8619	42.1667	NaN	-78.4049	-10.9267	-23	-75.6542
13	prochloroperazine	4	31.6	Antipsychotic	PRO_030	3	0	0	1	0	1	0	0	0	0	1	-100	30.8071	22.5	-4.88042	-3.48864	-58.8509	-15	-74.7226
13	prochloroperazine	4	31.6	Antipsychotic	PRO_030	3	0	0	1	0	1	0	0	0	0	1	82.6748	24.2325	34.6528	-38.0757	-27.7311	-7.97022	106	-63.8345
13	prochloroperazine	4	31.6	Antipsychotic	PRO_030	3	0	0	1	0	1	0	0	1	1	0	NaN	32.8619	55.8333	NaN	-91.4277	-81.6174	-30	-73.0131
13	prochloroperazine	4	31.6	Antipsychotic	PRO_030	3	0	0	1	1	0	0	0	0	0	1	-100	19.8108	23.5057	-17.6684	-5.96946	-12.0583	87	-70.948
13	prochloroperazine	4	31.6	Antipsychotic	PRO_030	3	0	0	1	0	1	0	0	0	0	1	-100	24.7088	16.1667	-5.35476	-35.5539	-61.4383	-11	-75.4538
13	prochloroperazine	4	31.6	Antipsychotic	PRO_030	3	0	0	1	0	1	0	0	0	0	0	-100	16.8755	30.8333	-30.157	-27.1974	50.61	32	-64.7599
13	prochloroperazine	5	100	Antipsychotic	PRO_100	1	1	NaN	NaN	NaN	NaN	NaN	NaN	NaN	NaN	NaN	NaN	NaN	NaN	NaN	NaN	NaN	NaN	NaN
13	prochloroperazine	5	100	Antipsychotic	PRO_100	1	1	1	0	0	0	0	0	0	0	NaN	NaN	96.0786	91.7599	-83.0085	-98.2603	49.388	-7.5	90.6877
13	prochloroperazine	5	100	Antipsychotic	PRO_100	1	1	NaN	NaN	NaN	NaN	NaN	NaN	NaN	NaN	NaN	NaN	NaN	NaN	NaN	NaN	NaN	NaN	NaN
13	prochloroperazine	5	100	Antipsychotic	PRO_100	1	0	1	1	0	1	1	0	0	0	0	NaN	97.215	87.8734	NaN	-98.0703	36.8332	-10.5	-18.4765
13	prochloroperazine	5	100	Antipsychotic	PRO_100	1	1	NaN	NaN	NaN	NaN	NaN	NaN	NaN	NaN	NaN	NaN	NaN	NaN	NaN	NaN	-80.0348	NaN	NaN
13	prochloroperazine	5	100	Antipsychotic	PRO_100	1	1	1	0	0	0	0	0	0	0	NaN	NaN	96.8695	79.8734	-82.0821	-98.3324	-48.2759	-5.5	NaN
13	prochloroperazine	5	100	Antipsychotic	PRO_100	1	1	NaN	NaN	NaN	NaN	NaN	NaN	NaN	NaN	NaN	NaN	NaN	NaN	NaN	NaN	-81.5406	NaN	NaN
13	prochloroperazine	5	100	Antipsychotic	PRO_100	1	1	0	0	0	0	0	0	0	0	NaN	NaN	86.6189	97.8734	-79.0346	NaN	5.31546	2.5	NaN
13	prochloroperazine	5	100	Antipsychotic	PRO_100	2	0	0	1	1	0	0	0	0	0	0	NaN	78.0995	83.3421	-77.203	-94.9615	-82.7557	56.5	-36.5439
13	prochloroperazine	5	100	Antipsychotic	PRO_100	2	0	0	1	1	0	0	0	0	0	0	NaN	94.2393	84.438	NaN	-90.4565	-71.9252	-3.5	-80.5803
13	prochloroperazine	5	100	Antipsychotic	PRO_100	2	0	1	1	1	0	0	0	0	0	0	NaN	87.25	88.3268	-76.6816	-91.6733	-78.5089	20.5	-68.9039
13	prochloroperazine	5	100	Antipsychotic	PRO_100	2	0	0	1	1	0	0	0	0	0	0	NaN	75.9019	91.1046	-76.303	-96.8723	-74.9589	44.5	-15.9501
13	prochloroperazine	5	100	Antipsychotic	PRO_100	2	0	0	1	1	0	0	0	0	0	0	NaN	75.9019	91.1046	NaN	NaN	-94.1489	-3.5	-25.9902
13	prochloroperazine	5	100	Antipsychotic	PRO_100	2	0	0	1	1	1	0	0	0	0	0	NaN	86.6954	89.2947	-74.1255	-93.6511	-78.354	16.5	-71.3392
13	prochloroperazine	5	100	Antipsychotic	PRO_100	2	0	0	1	1	0	0	0	0	0	0	NaN	91.9197	81.1046	-73.3159	-99.0438	-48.3833	40.5	-43.7028
13	prochloroperazine	5	100	Antipsychotic	PRO_100	2	0	1	1	0	1	0	0	0	0	0	NaN	89.5609	91.1046	-71.3607	NaN	NaN	1.5	-39.4986
13	prochloroperazine	5	100	Antipsychotic	PRO_100	3	0	0	1	1	1	0	0	0	0	0	NaN	32.8619	55.8333	NaN	-70.6246	-88.7882	-28	NaN
13	prochloroperazine	5	100	Antipsychotic	PRO_100	3	0	0	1	1	1	0	0	0	0	0	-100	32.2771	55.8333	-45.2448	-69.7036	-91.9527	-13	NaN
13	prochloroperazine	5	100	Antipsychotic	PRO_100	3	0	1	1	1	0	0	0	0	0	0	82.6748	31.6571	51.4538	-21.3132	-91.1422	-81.7729	-1	-77.9262
13	prochloroperazine	5	100	Antipsychotic	PRO_100	3	0	0	1	1	1	0	0	0	0	1	-100	13.9808	17.5355	-29.5219	-11.8841	-51.6405	-10	-80.1963
13	prochloroperazine	5	100	Antipsychotic	PRO_100	3	0	0	1	1	0	0	0	0	0	0	82.6748	26.3327	50.8333	-33.3174	-67.4222	NaN	18	NaN
13	prochloroperazine	5	100	Antipsychotic	PRO_100	3	0	0	1	1	0	0	0	1	0	1	-100	15.7271	32.8922	-16.945	-0.318838	-82.0017	96	NaN
13	prochloroperazine	5	100	Antipsychotic	PRO_100	3	0	0	1	1	1	0	0	0	0	0	-93.767	26.5627	53.0861	-28.186	-72.7797	-90.8582	29	NaN
13	prochloroperazine	5	100	Antipsychotic	PRO_100	3	0	0	1	1	0	0	0	1	0	0	-100	25.6947	35.3205	-36.4371	-30.7307	-82.8164	-3	NaN
14	olanzapine	0	0	NegControl	DMS_0005	1	0	1	0	0	0	0	0	0	0	1	34.368	5.11077	-0.746269	5.72239	6.70484	-8.27399	0.5	-33.1694
14	olanzapine	0	0	NegControl	DMS_0005	1	0	1	0	0	0	0	0	0	1	1	-8.13985	1.53695	-0.746269	11.4928	28.8901	11.2727	-3.5	1.45702
14	olanzapine	0	0	NegControl	DMS_0005	1	0	0	0	0	0	0	0	0	0	0	-3.46115	-1.22736	7.1189	-5.72239	-30.389	12.2517	6.5	8.51147
14	olanzapine	0	0	NegControl	DMS_0005	1	0	0	0	0	0	0	0	0	1	0	3.46115	-3.93569	-0.746269	47.8104	56.2716	15.4868	-6.5	-1.45702
14	olanzapine	0	0	NegControl	DMS_0005	1	0	0	0	0	0	0	0	0	1	0	-19.1821	12.731	45.2537	-21.8682	-61.7274	-94.6787	14.5	54.6674
14	olanzapine	0	0	NegControl	DMS_0005	1	0	0	0	0	0	0	0	0	1	1	-8.25338	-1.25528	0.746269	-32.7981	20.0278	8.27399	-0.5	8.93316
14	olanzapine	0	0	NegControl	DMS_0005	1	0	0	0	0	0	0	0	0	0	0	16.4028	1.22736	32.5871	-39.8531	-45.6429	-71.1158	5.5	-71.0121
14	olanzapine	0	0	NegControl	DMS_0005	1	0	0	0	0	0	0	0	0	1	0	16.5372	-3.93569	-0.746269	7.89565	-6.70484	-73.5811	-4.5	-11.8929
14	olanzapine	0	0	NegControl	DMS_0005	2	0	0	0	0	0	0	0	0	1	1	-8.60766	-8.9932	-0.925408	10.0035	14.9982	-94.7443	-6	91.6155
14	olanzapine	0	0	NegControl	DMS_0005	2	0	0	1	0	0	0	0	1	1	1	-5.69021	48.1493	39.3333	0	-89.3195	-94.5391	-2	25.7238
14	olanzapine	0	0	NegControl	DMS_0005	2	1	NaN	NaN	NaN	NaN	NaN	NaN	NaN	NaN	NaN	NaN	NaN	NaN	NaN	NaN	-92.6046	NaN	NaN
14	olanzapine	0	0	NegControl	DMS_0005	2	0	0	0	0	0	0	0	0	0	1	-0.504904	49.4804	0	-60.4155	-4.52075	-95.6158	20	0
14	olanzapine	0	0	NegControl	DMS_0005	2	0	0	1	0	0	0	0	1	0	1	NaN	-7.80877	5	-25.9309	0	-92.5967	3	-37.308
14	olanzapine	0	0	NegControl	DMS_0005	2	0	0	0	0	0	0	0	0	1	1	33.254	25.6867	42.3333	-33.3561	-84.1657	-88.2938	7	-52.6379
14	olanzapine	0	0	NegControl	DMS_0005	2	0	0	0	0	0	0	0	0	1	0	36.3133	-24.7292	-7.30818	223.29	81.0734	-92.198	-18	-48.9282
14	olanzapine	0	0	NegControl	DMS_0005	2	0	0	0	0	0	0	0	0	1	1	0.504904	0	-8.2648	15.201	39.4646	-90.32	0	16.3702
14	olanzapine	0	0	NegControl	DMS_0005	3	0	0	0	0	0	0	0	0	1	1	-24.7612	28.2285	10.2845	-19.4988	-36.7914	-94.1071	9	48.3379
14	olanzapine	0	0	NegControl	DMS_0005	3	0	0	0	0	0	0	0	0	1	1	2.92339	-6.3582	-12.4741	15.8433	118.738	-94.6708	-19	53.8022
14	olanzapine	0	0	NegControl	DMS_0005	3	0	1	1	0	0	0	0	1	1	0	-0.530773	-0.886553	-0.569358	-10.6668	32.9725	-98.3886	0	7.77281
14	olanzapine	0	0	NegControl	DMS_0005	3	0	0	0	0	0	0	0	0	1	1	-18.3134	15.6132	13.0431	-22.8273	-55.619	-93.7045	12	-19.5529
14	olanzapine	0	0	NegControl	DMS_0005	3	0	0	0	0	0	0	0	0	0	1	1.21077	-3.67878	11.2847	-4.67303	1.32155	-95.8746	2	-48.2162
14	olanzapine	0	0	NegControl	DMS_0005	3	0	1	0	0	0	0	0	0	1	1	-12.3679	3.35803	-6.12491	4.67303	-17.3183	-95.0019	-4	-41.9999
14	olanzapine	0	0	NegControl	DMS_0005	3	0	0	1	0	0	0	0	1	1	0	0.530773	0.886553	0.569358	7.97647	-1.32155	-95.4321	0	91.8183
14	olanzapine	0	0	NegControl	DMS_0005	3	0	1	0	0	0	0	0	0	1	1	0.842709	-8.41465	-12.4741	29.1758	134.051	-95.1643	-23	-7.77281
14	olanzapine	1	3.16	Antipsychotic	OLA_003	1	0	0	1	0	0	0	0	1	1	1	NaN	86.2473	76.9204	-85.1421	-91.4488	-94.7501	45.5	-76.4924
14	olanzapine	1	3.16	Antipsychotic	OLA_003	1	0	0	1	0	0	0	0	1	0	1	NaN	80.2573	66.2537	-82.8233	-91.7699	-90.2415	17.5	-72.5938
14	olanzapine	1	3.16	Antipsychotic	OLA_003	1	0	0	0	0	0	0	0	0	0	1	NaN	88.9953	70.5773	-86.0845	-92.9425	-96.7886	41.5	-45.7101
14	olanzapine	1	3.16	Antipsychotic	OLA_003	1	0	0	1	0	0	0	0	1	0	0	NaN	57.462	86.9204	-84.2248	-94.3547	-94.3028	51.5	-76.9986
14	olanzapine	1	3.16	Antipsychotic	OLA_003	1	0	0	1	0	0	0	0	1	0	1	NaN	95.2324	74.2537	-87.6122	-95.5705	-95.9898	47.5	-74.3596
14	olanzapine	1	3.16	Antipsychotic	OLA_003	1	0	0	1	0	0	0	0	1	0	1	-29.432	68.0982	20.9204	-84.9843	-83.2876	-95.7633	52.5	-56.3732
14	olanzapine	1	3.16	Antipsychotic	OLA_003	1	0	0	1	0	0	0	0	1	0	1	NaN	81.9212	39.5871	-84.7103	-85.5179	-96.1266	40.5	-1.4522
14	olanzapine	1	3.16	Antipsychotic	OLA_003	1	0	1	1	0	0	0	0	1	0	1	-0.883747	58.4953	47.7386	-78.2589	-87.4114	-94.0483	55.5	2.90222
14	olanzapine	1	3.16	Antipsychotic	OLA_003	2	0	0	0	0	0	0	0	0	1	1	16.744	-20.5626	-5.57576	46.7148	36.892	NaN	-10	-18.0819
14	olanzapine	1	3.16	Antipsychotic	OLA_003	2	0	0	1	0	0	0	0	1	1	1	37.005	75.1044	53	-72.9116	-87.2199	NaN	-7	25.4904
14	olanzapine	1	3.16	Antipsychotic	OLA_003	2	0	0	1	0	0	0	0	1	0	1	22.5366	32.8415	23.092	-35.9224	-74.4561	NaN	-10	51.3586
14	olanzapine	1	3.16	Antipsychotic	OLA_003	2	0	0	0	0	0	0	0	0	0	1	-3.54318	41.9929	31	-48.8051	-84.2866	-92.7871	-8	-55.9598
14	olanzapine	1	3.16	Antipsychotic	OLA_003	2	0	0	0	0	0	0	0	0	0	1	14.3062	-4.25547	-3.59524	-0.879964	33.4786	NaN	-1	-48.7008
14	olanzapine	1	3.16	Antipsychotic	OLA_003	2	0	0	0	0	0	0	0	0	0	1	19.7414	-7.66763	7.34364	1.51343	-68.9004	-96.5456	-12	-71.168
14	olanzapine	1	3.16	Antipsychotic	OLA_003	2	0	0	1	0	0	0	0	1	1	1	-60.3332	17.0345	17.3333	-34.6279	-41.8088	-97.7801	3	-62.6133
14	olanzapine	1	3.16	Antipsychotic	OLA_003	2	0	0	0	0	0	0	0	0	0	1	-5.76805	13.4807	11.386	-26.87	-42.7172	-92.5092	119	NaN
14	olanzapine	1	3.16	Antipsychotic	OLA_003	3	0	1	1	0	0	0	0	1	1	0	-13.8077	52.6258	51.8592	-72.7606	-77.036	-99.4292	81	2.49266
14	olanzapine	1	3.16	Antipsychotic	OLA_003	3	0	0	1	0	0	0	0	1	0	1	4.35184	64.8372	55.8592	-70.7432	-78.9948	-95.0153	97	-19.4761
14	olanzapine	1	3.16	Antipsychotic	OLA_003	3	0	0	1	0	0	0	0	1	0	1	-46.3521	33.556	22.6136	-64.3213	-62.9197	-93.5236	32	-54.0694
14	olanzapine	1	3.16	Antipsychotic	OLA_003	3	0	0	1	0	1	0	0	0	0	1	-90.8781	49.6958	28.1925	-70.5018	-79.485	-97.1534	82	-18.9377
14	olanzapine	1	3.16	Antipsychotic	OLA_003	3	0	0	1	0	0	0	0	1	1	1	1.14005	62.2153	62.4278	-67.4556	-88.4662	-98.6613	19	-37.1414
14	olanzapine	1	3.16	Antipsychotic	OLA_003	3	0	1	1	0	1	0	0	1	0	0	-20.1127	47.3664	36.9186	-63.4748	-71.8478	-94.5196	58	-22.3087
14	olanzapine	1	3.16	Antipsychotic	OLA_003	3	0	1	1	0	0	0	0	1	1	1	-44.0164	44.2204	24.4824	-64.5975	-76.5836	-97.0126	51	6.66547
14	olanzapine	1	3.16	Antipsychotic	OLA_003	3	1	0	1	0	0	0	0	1	0	NaN	-84.8843	28.1452	25.5259	-65.7589	-71.7948	-94.1798	41	34.1714
14	olanzapine	2	10	Antipsychotic	OLA_010	1	0	0	1	0	0	0	0	1	0	0	4.62786	47.3122	73.9204	-80.5412	-92.7254	0	108.5	-62.4444
14	olanzapine	2	10	Antipsychotic	OLA_010	1	0	0	1	0	0	0	0	1	0	1	NaN	93.5685	78.2537	-87.1211	-93.8301	-32.2411	16.5	-76.5641
14	olanzapine	2	10	Antipsychotic	OLA_010	1	0	0	1	0	0	1	0	1	0	0	NaN	94.8996	99.2537	-86.3161	-96.6077	NaN	-0.5	-48.5599
14	olanzapine	2	10	Antipsychotic	OLA_010	1	0	0	1	0	0	1	0	1	0	1	NaN	87.9112	80.9204	-86.7116	-93.0287	24.4508	23.5	-66.7124
14	olanzapine	2	10	Antipsychotic	OLA_010	1	0	0	1	0	0	0	0	1	0	0	NaN	94.0676	93.8483	-85.617	-95.6937	-10.2944	14.5	-35.6412
14	olanzapine	2	10	Antipsychotic	OLA_010	1	0	1	1	0	0	1	0	1	0	0	NaN	95.7315	81.5871	-83.6389	-96.2403	-64.4948	10.5	-39.9414
14	olanzapine	2	10	Antipsychotic	OLA_010	1	0	0	1	0	1	0	0	1	0	0	NaN	92.2374	90.2537	-80.1525	-95.6538	51.1122	2.5	-63.9131
14	olanzapine	2	10	Antipsychotic	OLA_010	1	0	0	1	0	0	0	0	1	0	1	NaN	88.7432	76.2537	-85.9294	-91.8572	47.3624	29.5	-79.8336
14	olanzapine	2	10	Antipsychotic	OLA_010	2	0	0	0	0	0	0	0	0	0	1	37.9479	37.8131	12.3333	-57.2976	-49.563	67.9691	20	-24.0382
14	olanzapine	2	10	Antipsychotic	OLA_010	2	0	0	0	0	0	0	0	0	1	1	-12.4143	54.8049	20	-46.7538	-62.2582	-68.5836	13	-32.9045
14	olanzapine	2	10	Antipsychotic	OLA_010	2	0	0	0	0	0	0	0	0	0	1	-36.2331	54.3057	32	-59.9719	-84.4561	-36.1641	-7	-16.5261
14	olanzapine	2	10	Antipsychotic	OLA_010	2	0	0	1	0	0	0	0	1	0	1	32.9727	57.6335	10.6667	-56.9419	-44.1571	-59.5784	NaN	-7.29582
14	olanzapine	2	10	Antipsychotic	OLA_010	2	0	0	0	0	0	0	0	0	0	1	40.6622	54.3057	53.3333	-64.8858	-87.5128	-6.63466	33	206.715
14	olanzapine	2	10	Antipsychotic	OLA_010	2	0	0	1	0	0	0	0	1	1	1	40.6622	44.3223	11.6667	-53.2472	-35.4365	-25.757	11	-6.47447
14	olanzapine	2	10	Antipsychotic	OLA_010	2	0	0	0	0	0	0	0	0	1	1	-7.22277	NaN	-9.66667	NaN	52.4048	-47.6516	-3	10.9781
14	olanzapine	2	10	Antipsychotic	OLA_010	2	0	0	0	0	0	0	0	0	1	1	-28.5253	35.5827	47	-55.4872	-69.7213	-0.192153	59	13.6014
14	olanzapine	2	10	Antipsychotic	OLA_010	3	0	0	1	0	0	0	0	1	0	1	-63.2017	75.5099	63.4	-67.9833	-91.065	-34.7314	40	433.059
14	olanzapine	2	10	Antipsychotic	OLA_010	3	0	0	1	0	0	0	0	1	0	0	-34.2858	35.629	55.8295	-66.3985	-81.5369	-64.0054	39	-47.1606
14	olanzapine	2	10	Antipsychotic	OLA_010	3	0	0	1	0	0	0	0	1	0	1	-35.8841	72.3248	53.1925	-71.7287	-83.4468	-64.764	22	-5.30137
14	olanzapine	2	10	Antipsychotic	OLA_010	3	0	0	1	0	0	0	0	1	0	0	NaN	86.6342	87.1925	-64.2537	-93.6427	-51.3695	-14	-40.2089
14	olanzapine	2	10	Antipsychotic	OLA_010	3	0	1	1	0	0	0	0	1	0	0	-50.7546	32.5021	63.6797	-61.8435	-83.7865	-80.2353	59	3.02154
14	olanzapine	2	10	Antipsychotic	OLA_010	3	0	0	1	0	0	0	0	1	0	0	NaN	48.2862	45.0259	-68.6294	-78.0683	-52.4744	95	-5.75665
14	olanzapine	2	10	Antipsychotic	OLA_010	3	0	1	1	0	0	0	0	1	0	1	NaN	87.0746	69.1714	-67.7684	-86.6239	3.70189	-14	26.4949
14	olanzapine	2	10	Antipsychotic	OLA_010	3	0	0	1	0	0	0	0	1	0	1	NaN	78.2047	71.3968	-75.2183	-84.5273	-79.2581	119	-32.1274
14	olanzapine	3	31.6	Antipsychotic	OLA_030	1	0	0	1	0	0	0	0	1	0	1	NaN	96.0643	87.9204	NaN	-94.5568	-93.684	5.5	-58.499
14	olanzapine	3	31.6	Antipsychotic	OLA_030	1	0	0	1	0	0	0	0	1	0	1	0.32809	62.9528	60.5871	-81.4586	-94.6193	-88.5562	29.5	NaN
14	olanzapine	3	31.6	Antipsychotic	OLA_030	1	0	0	1	1	0	0	0	0	0	0	NaN	95.066	94.5871	-86.9925	-96.3272	-89.532	6.5	-59.9143
14	olanzapine	3	31.6	Antipsychotic	OLA_030	1	0	0	1	0	0	1	0	1	0	1	NaN	96.0643	78.9204	NaN	-94.1865	-65.1133	11.5	-82.0934
14	olanzapine	3	31.6	Antipsychotic	OLA_030	1	0	0	1	0	0	1	0	0	0	0	NaN	87.0793	92.5871	-80.8881	-96.3826	-86.229	19.5	-26.9287
14	olanzapine	3	31.6	Antipsychotic	OLA_030	1	0	0	1	0	0	1	0	0	0	0	NaN	95.3988	90.9204	-86.9547	-94.9718	-75.945	-0.5	-49.7306
14	olanzapine	3	31.6	Antipsychotic	OLA_030	1	0	1	1	0	1	0	0	1	0	0	NaN	88.5768	94.5871	-84.5079	-97.5418	-90.0587	4.5	-57.7783
14	olanzapine	3	31.6	Antipsychotic	OLA_030	1	0	0	1	0	0	0	0	1	0	1	NaN	96.0643	83.5871	NaN	-96.7503	-21.4711	-2.5	-87.5876
14	olanzapine	3	31.6	Antipsychotic	OLA_030	2	0	1	0	0	0	0	0	0	0	0	39.1297	9.49895	81.6867	-22.2748	-91.4025	-91.7765	18	-18.1006
14	olanzapine	3	31.6	Antipsychotic	OLA_030	2	1	1	1	0	0	0	0	1	0	NaN	NaN	57.4741	64.5908	-64.0658	-98.0408	-89.1561	13	-62.3428
14	olanzapine	3	31.6	Antipsychotic	OLA_030	2	0	1	1	0	0	0	0	1	0	0	40.6622	36.5695	83.1905	-1.43463	-93.296	-89.4282	-2	-41.2795
14	olanzapine	3	31.6	Antipsychotic	OLA_030	2	0	0	0	0	0	0	0	0	0	1	24.7205	27.8498	55	-21.7915	-83.9095	-92.0689	2	NaN
14	olanzapine	3	31.6	Antipsychotic	OLA_030	2	0	1	1	0	0	0	0	1	0	0	20.1512	39.9073	74.1463	-40.1704	-95.093	-86.3619	24	-42.6923
14	olanzapine	3	31.6	Antipsychotic	OLA_030	2	0	1	1	0	0	0	0	1	0	1	40.6622	42.2366	63.3333	8.64724	-96.0721	-91.122	-17	-71.3113
14	olanzapine	3	31.6	Antipsychotic	OLA_030	2	0	1	1	0	0	0	0	1	0	0	32.6332	46.6993	79.4806	-23.5188	-98.016	NaN	-13	-84.4528
14	olanzapine	3	31.6	Antipsychotic	OLA_030	2	0	1	1	0	0	0	0	1	0	1	14.9263	-5.67264	-6.99491	-18.7079	-6.54829	-82.2287	7	-61.9085
14	olanzapine	3	31.6	Antipsychotic	OLA_030	3	0	0	1	0	0	0	0	1	0	0	NaN	89.7956	75.1925	NaN	-92.4256	NaN	14	27.1746
14	olanzapine	3	31.6	Antipsychotic	OLA_030	3	0	0	1	0	0	0	0	1	0	1	NaN	75.3198	65.1925	-71.1399	-88.0797	NaN	25	-27.2805
14	olanzapine	3	31.6	Antipsychotic	OLA_030	3	0	0	1	1	0	0	0	1	0	1	NaN	83.8735	66.187	-74.2743	-93.6091	NaN	6	-18.1619
14	olanzapine	3	31.6	Antipsychotic	OLA_030	3	0	0	1	1	0	0	0	1	0	0	NaN	75.9853	86.1925	-71.932	-90.5961	-85.0264	NaN	-25.9441
14	olanzapine	3	31.6	Antipsychotic	OLA_030	3	0	0	1	0	0	1	0	1	0	0	NaN	84.804	79.5259	-76.5747	-90.1404	-88.4692	-4	-37.8955
14	olanzapine	3	31.6	Antipsychotic	OLA_030	3	0	1	1	0	0	0	0	1	0	1	NaN	89.7956	68.8592	NaN	-93.3144	NaN	-7	-79.1405
14	olanzapine	3	31.6	Antipsychotic	OLA_030	3	0	0	1	0	0	0	0	1	0	0	NaN	80.4933	76.4148	-74.3177	-85.5563	-96.2145	-5	-25.43
14	olanzapine	3	31.6	Antipsychotic	OLA_030	3	0	0	1	0	0	0	0	1	0	1	-29.2263	76.1517	25.7077	-72.5307	-72.1935	NaN	25	-54.8822
14	olanzapine	4	100	Antipsychotic	OLA_100	1	1	NaN	NaN	NaN	NaN	NaN	NaN	NaN	NaN	NaN	NaN	NaN	NaN	NaN	NaN	-35.4881	NaN	NaN
14	olanzapine	4	100	Antipsychotic	OLA_100	1	0	1	1	0	0	1	0	0	0	0	NaN	96.0643	99.2537	NaN	NaN	102.449	-5.5	-55.5325
14	olanzapine	4	100	Antipsychotic	OLA_100	1	0	1	1	0	1	1	0	0	0	0	NaN	88.8048	99.2537	-79.6679	-97.184	-52.0397	2.5	-44.9903
14	olanzapine	4	100	Antipsychotic	OLA_100	1	0	1	1	0	1	1	0	0	0	1	NaN	96.0643	73.5871	NaN	-94.9202	9.83993	1.5	-30.3102
14	olanzapine	4	100	Antipsychotic	OLA_100	1	1	NaN	NaN	NaN	NaN	NaN	NaN	NaN	NaN	NaN	NaN	NaN	NaN	NaN	NaN	-9.83993	NaN	NaN
14	olanzapine	4	100	Antipsychotic	OLA_100	1	0	0	1	0	1	1	0	0	0	0	NaN	96.0643	93.5836	NaN	-98.7509	28.2614	-3.5	NaN
14	olanzapine	4	100	Antipsychotic	OLA_100	1	1	0	1	1	0	0	0	1	0	NaN	NaN	96.0643	97.4838	NaN	-99.0576	-43.6493	0.5	-62.5725
14	olanzapine	4	100	Antipsychotic	OLA_100	1	0	0	1	1	0	0	0	0	0	1	NaN	87.2208	63.2537	-81.9805	-93.9579	95.4947	21.5	-66.0717
14	olanzapine	4	100	Antipsychotic	OLA_100	2	1	1	1	0	0	0	0	1	0	NaN	NaN	71.6102	85.0488	-69.0082	-94.0697	-83.7268	-6	-65.9457
14	olanzapine	4	100	Antipsychotic	OLA_100	2	1	1	1	0	0	0	0	1	0	NaN	NaN	73.8109	66.8039	-61.6808	-97.0048	-83.2457	3	-64.0572
14	olanzapine	4	100	Antipsychotic	OLA_100	2	1	1	1	0	0	0	0	1	0	NaN	NaN	75.1044	76	-71.5321	-95.4513	-70.4182	-13	NaN
14	olanzapine	4	100	Antipsychotic	OLA_100	2	1	1	1	0	0	0	0	1	1	NaN	NaN	74.6026	67.9034	-71.5634	-79.0909	-69.739	-14	-69.85
14	olanzapine	4	100	Antipsychotic	OLA_100	2	1	0	1	0	0	0	0	1	0	NaN	NaN	68.4488	74.1264	-58.133	-93.4641	-77.58	-9	-42.8173
14	olanzapine	4	100	Antipsychotic	OLA_100	2	1	1	1	0	0	0	0	1	0	NaN	NaN	69.847	76.7875	-53.3994	-95.3581	-83.4515	9	-30.0656
14	olanzapine	4	100	Antipsychotic	OLA_100	2	1	1	1	0	0	0	0	1	0	NaN	NaN	60.387	52.2381	-53.4717	-77.5603	-66.7127	-7	-61.802
14	olanzapine	4	100	Antipsychotic	OLA_100	2	0	0	1	0	0	0	0	1	0	0	27.2977	-2.58812	58.3175	-8.10349	-82.5294	-72.7984	-2	NaN
14	olanzapine	4	100	Antipsychotic	OLA_100	3	0	0	1	1	0	0	0	0	0	1	NaN	77.5639	55.6675	-64.4166	-85.3671	-78.0764	22	NaN
14	olanzapine	4	100	Antipsychotic	OLA_100	3	0	0	1	0	0	0	0	1	0	0	NaN	89.7956	85.1449	NaN	-95.5053	-79.0097	-18	-58.7309
14	olanzapine	4	100	Antipsychotic	OLA_100	3	0	0	1	1	0	0	0	0	0	0	NaN	89.7956	86.4506	NaN	-92.5047	-76.5014	-24	13.3532
14	olanzapine	4	100	Antipsychotic	OLA_100	3	0	0	1	1	0	0	0	1	0	1	NaN	84.5325	62.5259	-68.8407	-88.2335	-92.4614	1	-51.9322
14	olanzapine	4	100	Antipsychotic	OLA_100	3	0	0	1	0	0	0	0	1	0	0	NaN	81.9753	72.5259	-71.2974	-93.587	-80.5433	-4	1.43791
14	olanzapine	4	100	Antipsychotic	OLA_100	3	0	0	1	0	0	0	0	1	0	0	NaN	77.8156	85.5259	-68.0084	-93.8358	-81.3155	80	36.3137
14	olanzapine	4	100	Antipsychotic	OLA_100	3	0	1	0	0	0	0	0	0	0	1	9.38463	53.0236	NaN	-67.4906	NaN	-88.3505	43	-48.2503
14	olanzapine	4	100	Antipsychotic	OLA_100	3	0	1	1	1	0	0	0	1	0	0	NaN	84.2119	76.7992	-66.7169	-93.3393	-88.0163	-4	-23.91
14	olanzapine	5	316	Antipsychotic	OLA_300	1	1	1	1	1	0	0	0	1	0	NaN	NaN	87.2208	98.9065	NaN	-96.4703	-87.7685	-4.5	-21.2619
14	olanzapine	5	316	Antipsychotic	OLA_300	1	0	0	1	0	1	1	0	0	0	0	NaN	88.7726	88.2537	-84.9037	-99.4359	-84.6322	42.5	-81.8064
14	olanzapine	5	316	Antipsychotic	OLA_300	1	0	0	1	0	1	0	0	0	0	1	NaN	84.9162	73.9204	-87.1729	-95.7406	-83.0208	58.5	-53.009
14	olanzapine	5	316	Antipsychotic	OLA_300	1	0	0	1	0	0	1	0	0	0	0	NaN	63.5246	78.8944	-82.0656	-94.8761	-91.4504	82.5	NaN
14	olanzapine	5	316	Antipsychotic	OLA_300	1	0	1	1	1	1	0	0	0	0	0	NaN	90.0037	99.2537	-75.7464	-97.9095	-89.656	13.5	-61.0297
14	olanzapine	5	316	Antipsychotic	OLA_300	1	1	0	1	0	1	0	0	0	0	NaN	NaN	96.0643	83.4643	NaN	-93.8724	-80.0933	7.5	-73.5697
14	olanzapine	5	316	Antipsychotic	OLA_300	1	0	0	1	1	0	0	0	0	0	0	NaN	73.9269	78.6016	-79.9633	-92.2759	-90.8285	33.5	-55.1867
[truncated: 2,201 more rows]
