# Supplementary material for: Distinguishing classes of neuroactive drugs based on computational physicochemical properties and experimental phenotypic profiling in planarians
Source: PLoS One. 2025 Jan 30;20(1):e0315394. doi: 10.1371/journal.pone.0315394 (PMC11781733; doi:10.1371/journal.pone.0315394)
Supplement: S4 File — (XLSX) [file pone.0315394.s038.xlsx]

## Sheet: Sheet1
			Crawl-out		Stickiness		Shape (any)		Phototaxis		Scrunching		Anxiety		Resting_dark		Resting_blue		Speed_dark		Speed_blue1		Speed_blue2 (-)		Locomotor bursts (total)		NS_strength
chemical	lowest_conc	highest_conc	POD_cil	POD_ciu	POD_cil	POD_ciu	POD_cil	POD_ciu	POD_cil	POD_ciu	POD_cil	POD_ciu	POD_cil	POD_ciu	POD_cil	POD_ciu	POD_cil	POD_ciu	POD_cil	POD_ciu	POD_cil	POD_ciu	POD_cil	POD_ciu	POD_cil	POD_ciu	POD_cil	POD_ciu
aripiprazole	-6	-4	-4	-4	-4	-4	-5.16677	-4.47727	-6	-4	-5.05003	-4.50714	-5.26611	-4	-5.11943	-4	-5.2505	-4	-5.50055	-4	-5.03544	-4	-5.11006	-4.05288	-5.65539	-4	-4.67291	-4
bromperidol	-6.50031	-4	-6	-4	-4	-4	-6.14071	-5.475	-4	-4	-6.18648	-4	-4	-4	-6.50031	-4	-6.50031	-4	-4	-4	-5.07082	-4	-6.50031	-4	-6.50031	-4	-6.50031	-4
bupropion	-5	-3	-3	-3	-4.02085	-3	-3.32373	-3.07147	-3	-3	-3.34369	-3.27517	-3.11111	-3	-5	-3	-5	-3	-4.03124	-3	-5	-3	-5	-3	-3.14295	-3	-3.1353	-3
buspirone	-6.50031	-4	-4	-4	-5	-4	-5.12508	-4	-5.08005	-4	-4.78837	-4.2125	-6.50031	-4	-6.50031	-4	-6.50031	-4	-6.50031	-4	-6.50031	-4	-6.50031	-4	-6.50031	-4	-5.56095	-4
citalopram hydrobromide	-6	-3	-3	-3	-3	-3	-3.58954	-3.3127	-3	-3	-4.10106	-3	-3.09926	-3	-3	-3	-4.0848	-3	-3.06584	-3	-3.02237	-3	-3.14288	-3	-3.33214	-3	-3.59617	-3
clozapine	-7	-4	-4	-4	-4	-4	-5.66688	-5.20013	-5.11905	-4.17703	-5.72325	-4.90031	-5.52512	-4	-6.50736	-4.52457	-7	-4.51627	-7	-5.02451	-7	-4.05981	-7	-5.13902	-6.57473	-4	-7	-4
diazepam	-6	-4	-4	-4	-5.09063	-4	-4.80013	-4.37523	-5.58026	-4	-4.55028	-4	-4.63067	-4	-4.57516	-4	-4.72424	-4	-4.62202	-4	-4.57079	-4	-4.61728	-4	-4.67234	-4	-6	-4
droperidol	-7	-4	-4	-4	-4.08934	-4	-6.12508	-5.57143	-5.72018	-4.59946	-6.28871	-5.84577	-5.85009	-4	-6.06135	-4	-6.2016	-4.58529	-6.14096	-4	-6.06808	-4.05079	-6.50805	-5.12188	-7	-4	-7	-4
escitalopram	-6	-3	-3	-3	-3.23933	-3	-3.81262	-3.55769	-3	-3	-4.60025	-3.11674	-4.07127	-3	-3.0798	-3	-3.21326	-3	-3.01594	-3	-3.05071	-3	-3.54106	-3	-4.22236	-3	-4.03343	-3
fenobam	-4.25026	-3.25026	-3.25026	-3.25026	-3.25026	-3.25026	-3.25026	-3.25026	-3.25026	-3.25026	-3.25026	-3.25026	-3.53292	-3.25026	-3.33798	-3.25026	-3.25026	-3.25026	-3.25026	-3.25026	-3.25026	-3.25026	-3.25026	-3.25026	-3.25026	-3.25026	-3.2923	-3.25026
fluoxetine hydrochloride	-6	-4	-4	-4	-4	-4	-4.32373	-4.12508	-4.20013	-4	-4.24301	-4	-6	-4	-4.14412	-4	-4.69261	-4.18218	-5.03424	-4	-4.53675	-4	-5.01396	-4.03173	-4.7224	-4	-5.53058	-4.01134
haloperidol	-6	-4	-5	-4	-4	-4	-5.18762	-4	-4	-4	-4.23476	-4	-4	-4	-6	-4	-6	-4	-6	-4	-6	-4	-6	-4	-6	-4	-5.14924	-4
imipramine	-6.50031	-4.50031	-4.50031	-4.50031	-5.12508	-4.50031	-4.81262	-4.5717	-4.53363	-4.50031	-4.50031	-4.50031	-4.50273	-4.50031	-4.55184	-4.50031	-5.54163	-4.50031	-6.50031	-4.50031	-5.57644	-4.50031	-5.50385	-4.50031	-6.50031	-4.50031	-6.0816	-4.50031
midazolam	-5	-4	-4	-4	-4.08342	-4	-4.83305	-4.18201	-4.05915	-4	-4.13032	-4	-5	-4	-4.30029	-4	-4.41086	-4	-4.27181	-4	-4.2977	-4	-4.32263	-4	-4.17719	-4	-5	-4
olanzapine	-9	-3.50031	-4.25016	-3.50031	-4.5717	-3.50031	-6.28589	-5.75016	-3.50031	-3.50031	-5.76015	-5.14009	-3.64412	-3.50031	-6.05613	-3.50031	-6.16177	-4.02599	-6.54718	-3.54701	-6.04865	-3.52494	-7.00657	-3.60729	-6.8375	-3.50031	-7.01622	-3.50031
oxalic acid	-4	-3	-3	-3	-3	-3	-4	-3.45455	-3.2531	-3	-3.34369	-3.27517	-3.85009	-3	-3.10887	-3	-3.6075	-3	-3.06684	-3	-4	-3	-3.58541	-3	-4	-3	-4	-3
prochloroperazine	-6.50031	-4	-5.12508	-4	-4	-4	-5.62523	-4.64217	-5.25785	-4.55031	-6.1551	-5.13895	-5.24965	-4	-6.03533	-4	-6.05252	-4	-6.07372	-4	-6.06854	-4	-6.03284	-4.07323	-6.26088	-4	-6.50031	-4
s-duloxetine	-6	-4	-4	-4	-4	-4	-5.35737	-5.05801	-5.22014	-4.09756	-4.80845	-4.46923	-5.21703	-4	-4.08026	-4	-4.75463	-4	-4	-4	-4.5579	-4	-4.59991	-4	-4.69466	-4	-6	-4.03714
sertraline hydrochloride	-6	-4	-4	-4	-4	-4	-4.37523	-4.34049	-4	-4	-5.22322	-4	-6	-4	-4	-4	-4.02549	-4	-4.0687	-4	-4	-4	-6	-4	-4.65145	-4	-6	-4
sodium bromide	-4	-3	-3	-3	-3	-3	-3	-3	-3	-3	-3	-3	-3.50031	-3	-3.08947	-3	-3.50031	-3	-3	-3	-3.07611	-3	-3.50031	-3	-3	-3	-3	-3
tracazolate hydrochloride	-6	-4	-4	-4	-4	-4	-4.86965	-4.7	-4	-4	-4.72325	-4	-5.63084	-4	-4.5356	-4	-4.87164	-4	-5.01168	-4.56054	-4.5943	-4.03935	-5.0514	-4.10822	-5	-4.55056	-4.55405	-4
