# Supplementary material for: Distinguishing classes of neuroactive drugs based on computational physicochemical properties and experimental phenotypic profiling in planarians
Source: PLoS One. 2025 Jan 30;20(1):e0315394. doi: 10.1371/journal.pone.0315394 (PMC11781733; doi:10.1371/journal.pone.0315394)
Supplement: S5 File — Input data for classification models. (XLSX) [file pone.0315394.s039.xlsx]

## Sheet: concatenated_barcodes
chemical	code	class	SUI_01	STK_01	SHP_01	SHP2_01	SHP3_01	SHP4_01	SHP6_01	SHPH_01	SCR_01	PTX_01	ANX_01	RSD_01	RSB_01	SPD_01	SB1_01	SB2_01	LBT_01	NSS_01	SUI_02	STK_02	SHP_02	SHP2_02	SHP3_02	SHP4_02	SHP6_02	SHPH_02	SCR_02	PTX_02	ANX_02	RSD_02	RSB_02	SPD_02	SB1_02	SB2_02	LBT_02	NSS_02	SUI_03	STK_03	SHP_03	SHP2_03	SHP3_03	SHP4_03	SHP6_03	SHPH_03	SCR_03	PTX_03	ANX_03
haloperidol	HAL	Antipsychotic	0	0	0	0	0	0	0	0	0	0	0	0	0	0	0	0	0	0	0	0	0	0	0	0	0	0	0	0	0	0	0	0	0	0	0	0	0	0	0	0	0	0	0	0	0	0	0
bupropion	BUP	Antidepressant	0	0	0	0	0	0	0	0	0	0	0	0	0	0	0	0	0	0	0	0	0	0	0	0	0	0	0	0	0	0	0	0	0	0	0	0	0	0	0	0	0	0	0	0	0	0	0
clozapine	CLO	Antipsychotic	0	0	0	0	0	0	0	0	0	0	0	0	0	0	0	0	0	0	0	0	0	0	0	0	0	0	0	0	0	0	0	0	0	0	0	0	0	0	0	0	0	0	0	0	0	0	0
buspirone	BUS	Anxiolytic	0	0	0	0	0	0	0	0	0	0	0	0	0	0	0	0	0	0	0	0	0	0	0	0	0	0	0	0	0	0	0	0	0	0	0	0	0	0	0	0	0	0	0	0	0	0	0
escitalopram	ESC	Antidepressant	0	0	0	0	0	0	0	0	0	0	0	0	0	0	0	0	0	0	0	0	0	0	0	0	0	0	0	0	0	0	0	0	0	0	0	0	0	0	0	0	0	0	0	0	0	0	0
aripiprazole	ARI	Antipsychotic	0	0	0	0	0	0	0	0	0	0	0	0	0	0	0	0	0	0	0	0	0	0	0	0	0	0	0	0	0	0	0	0	0	0	0	0	0	0	0	0	0	0	0	0	0	0	0
diazepam	DIA	Anxiolytic	0	0	0	0	0	0	0	0	0	0	0	0	0	0	0	0	0	0	0	0	0	0	0	0	0	0	0	0	0	0	0	0	0	0	0	0	0	0	0	0	0	0	0	0	0	0	0
imipramine	IMI	Antidepressant	0	0	0	0	0	0	0	0	0	0	0	0	0	0	0	0	0	0	0	0	0	0	0	0	0	0	0	0	0	0	0	0	0	0	0	0	0	0	0	0	0	0	0	0	0	0	0
droperidol	DRO	Antipsychotic	0	0	0	0	0	0	0	0	0	0	0	0	0	0	0	0	0	0	0	0	0	0	0	0	0	0	0	0	0	0	0	0	0	0	0	0	0	0	0	0	0	0	0	0	0	0	0
prochloroperazine	PRO	Antipsychotic	0	0	0	0	0	0	0	0	0	0	0	0	0	0	0	0	0	0	0	0	0	0	0	0	0	0	0	0	0	0	0	0	0	0	0	0	0	0	0	0	0	0	0	0	0	0	0
olanzapine	OLA	Antipsychotic	0	8.33	0	0	0	0	0	0	0	0	2.87	1.62	1.62	-16.35	3.91	-12.73	-0.09	2.35	0	12.5	0	0	0	0	0	0	16.67	0	6.47	-4.01	-4.01	3.57	43.93	-18.6	-0.13	9.73	0	4.17	0	0	0	0	0	0	16.67	0	2.03
bromperidol	BRO	Antipsychotic	0	0	0	0	0	0	0	0	0	0	0	0	0	0	0	0	0	0	0	0	0	0	0	0	0	0	0	0	0	0	0	0	0	0	0	0	0	0	0	0	0	0	0	0	0	0	0
s-duloxetine	DUL	Antidepressant	0	0	0	0	0	0	0	0	0	0	0	0	0	0	0	0	0	0	0	0	0	0	0	0	0	0	0	0	0	0	0	0	0	0	0	0	0	0	0	0	0	0	0	0	0	0	0
tracazolate hydrochloride	TRA	Anxiolytic	0	0	0	0	0	0	0	0	0	0	0	0	0	0	0	0	0	0	0	0	0	0	0	0	0	0	0	0	0	0	0	0	0	0	0	0	0	0	0	0	0	0	0	0	0	0	0
sertraline hydrochloride	SER	Antidepressant	0	0	0	0	0	0	0	0	0	0	0	0	0	0	0	0	0	0	0	0	0	0	0	0	0	0	0	0	0	0	0	0	0	0	0	0	0	0	0	0	0	0	0	0	0	0	0
fluoxetine hydrochloride	FLU	Antidepressant	0	0	0	0	0	0	0	0	0	0	0	0	0	0	0	0	0	0	0	0	0	0	0	0	0	0	0	0	0	0	0	0	0	0	0	0	0	0	0	0	0	0	0	0	0	0	0
midazolam	MID	Anxiolytic	0	0	0	0	0	0	0	0	0	0	0	0	0	0	0	0	0	0	0	0	0	0	0	0	0	0	0	0	0	0	0	0	0	0	0	0	0	0	0	0	0	0	0	0	0	0	0
citalopram hydrobromide	CIT	Antidepressant	0	0	0	0	0	0	0	0	0	0	0	0	0	0	0	0	0	0	0	0	0	0	0	0	0	0	0	0	0	0	0	0	0	0	0	0	0	0	0	0	0	0	0	0	0	0	0
fenobam	FEN	Anxiolytic	0	0	0	0	0	0	0	0	0	0	0	0	0	0	0	0	0	0	0	0	0	0	0	0	0	0	0	0	0	0	0	0	0	0	0	0	0	0	0	0	0	0	0	0	0	0	0
oxalic acid	OXA	Counterion	0	0	0	0	0	0	0	0	0	0	0	0	0	0	0	0	0	0	0	0	0	0	0	0	0	0	0	0	0	0	0	0	0	0	0	0	0	0	0	0	0	0	0	0	0	0	0
maleic acid	MAL	Counterion	0	0	0	0	0	0	0	0	0	0	0	0	0	0	0	0	0	0	0	0	0	0	0	0	0	0	0	0	0	0	0	0	0	0	0	0	0	0	0	0	0	0	0	0	0	0	0
sodium chloride	SOC	Counterion	0	0	0	0	0	0	0	0	0	0	0	0	0	0	0	0	0	0	0	0	0	0	0	0	0	0	0	0	0	0	0	0	0	0	0	0	0	0	0	0	0	0	0	0	0	0	0
sodium bromide	SOB	Counterion	0	0	0	0	0	0	0	0	0	0	0	0	0	0	0	0	0	0	0	0	0	0	0	0	0	0	0	0	0	0	0	0	0	0	0	0	0	0	0	0	0	0	0	0	0	0	0
[truncated: 169 more columns]

## Sheet: legend for concentrations
	1	2	3	4	5	6	7	8	9	10	11	12
HAL								1	3.16	10	31.6	100
BUP								10	31.6	100	316	1000
CLO						0.1	0.316	1	3.16	10	31.6	100
BUS							0.316	1	3.16	10	31.6	100
ESC						1	3.16	10	31.6	100	316	1000
ARI								1	3.16	10	31.6	100
DIA								1	3.16	10	31.6	100
IMI								0.316	1	3.16	10	31.6
DRO						0.1	0.316	1	3.16	10	31.6	100
PRO							0.316	1	3.16	10	31.6	100
OLA	0.001	0.00316	0.01	0.0316	0.1	0.316	1	3.16	10	31.6	100	316
BRO							0.316	1	3.16	10	31.6	100
DUL								1	3.16	10	31.6	100
TRA								1	3.16	10	31.6	100
SER								1	3.16	10	31.6	100
FLU								1	3.16	10	31.6	100
MID								10	17.8	31.6	56.2	100
CIT						1	3.16	10	31.6	100	316	1000
FEN								56.2	100	178	316	562
OXA										100	316	1000
MAL												200
SOC												3470
SOB												100
